# Supplementary material for: A cross-tissue transcriptome-wide association study reveals novel susceptibility genes for migraine
Source: J Headache Pain. 2024 Jun 5;25(1):94. doi: 10.1186/s10194-024-01802-6 (PMC11151630; doi:10.1186/s10194-024-01802-6)
Supplement: Supplementary file 1 — Supplementary Material 1 [file 10194_2024_1802_MOESM1_ESM.xlsx]

## Sheet: Table S1
Table S1. The results of TWAS analyses in cross-tissue
Ensemeble ID	Test_score	p_value	Gene symbole	CHR	start_hg38	end_hg38	FDR
ENSG00000167074	14.7569	1.03744e-07	TEF	22	41367333	41399326	0.00038821
ENSG00000123992	13.4099	5.81903e-07	DNPEP	2	219373546	219400022	0.00108874
ENSG00000167077	10.937	6.31259e-06	MEI1	22	41699499	41799456	0.00590543
ENSG00000196588	11.9246	5.26382e-06	MKL1	22	40410290	40636702	0.00590543
ENSG00000184068	11.1742	9.43765e-06	RP5-821D11.7	22	41831215	41834665	0.00706314
ENSG00000226791	11.6806	1.4162e-05	AC109826.1	2	98761938	98772920	0.00883237
ENSG00000198911	10.7201	1.81964e-05	SREBF2	22	41866831	41907308	0.00890062
ENSG00000205704	10.055	1.90286e-05	LINC00634	22	41952165	41958933	0.00890062
ENSG00000100167	10.3319	3.12412e-05	SEPT3	22	41976272	41998221	0.0117087
ENSG00000100395	9.53655	3.12899e-05	L3MBTL2	22	41205205	41231271	0.0117087
ENSG00000185674	9.31301	3.97263e-05	LYG2	2	99242246	99255282	0.0135142
ENSG00000183864	9.76664	5.68076e-05	TOB2	22	41433492	41447023	0.0163519
ENSG00000196419	8.9415	5.62925e-05	XRCC6	22	41621119	41664048	0.0163519
ENSG00000100147	8.52261	8.86456e-05	CCDC134	22	41800679	41826299	0.0236937
ENSG00000144182	7.95918	0.000113183	LIPT1	2	99154965	99163157	0.0282354
ENSG00000100138	8.48679	0.000168039	SNU13	22	41673930	41690504	0.0369884
ENSG00000135945	8.87527	0.000166369	REV1	2	99401327	99490035	0.0369884
ENSG00000100393	7.97902	0.000205942	EP300	22	41091786	41180079	0.0413864
ENSG00000144214	7.05436	0.000210139	LYG1	2	99284238	99304742	0.0413864
ENSG00000071073	7.95442	0.000307999	MGAT4A	2	98619106	98731126	0.0576267
ENSG00000159958	7.36603	0.000386666	TNFRSF13C	22	41922023	41926818	0.066341
ENSG00000178127	7.671	0.000390033	NDUFV2	18	9102630	9134345	0.066341
ENSG00000101745	6.73419	0.000641515	ANKRD12	18	9136777	9285985	0.0960219
ENSG00000115073	6.45521	0.000614513	ACTR1B	2	97655963	97664107	0.0960219
ENSG00000158417	7.62243	0.000634669	EIF5B	2	99337353	99400474	0.0960219
ENSG00000182858	6.25684	0.000823034	ALG12	22	49900229	49918458	0.118454
ENSG00000100227	6.88008	0.00114071	POLDIP3	22	42583721	42614962	0.158095
ENSG00000243199	6.62671	0.00127046	RP11-408P14.1	4	65573459	65574328	0.169787
ENSG00000158411	5.7839	0.00146066	MITD1	2	99161427	99181058	0.188475
ENSG00000100372	5.96521	0.00155716	SLC25A17	22	40769630	40819399	0.191328
ENSG00000135976	5.41864	0.00158503	ANKRD36	2	97113496	97264521	0.191328
ENSG00000170558	6.38821	0.00165996	CDH2	18	27950966	28177446	0.194111
ENSG00000100387	6.65153	0.0018296	RBX1	22	40951359	40973309	0.19798
ENSG00000128654	6.89647	0.00181006	MTX2	2	176269395	176338025	0.19798
ENSG00000183513	6.3587	0.00185177	COA5	2	98599310	98608515	0.19798
ENSG00000125386	120.586	0.00194891	FAM193A	4	2536631	2732565	0.202578
ENSG00000133454	6.44504	0.00218468	MYO18B	22	25742144	26031041	0.214991
ENSG00000213790	5.57858	0.002181	OLA1P1	22	42107765	42108953	0.214991
ENSG00000248571	6.13674	0.00224069	RP11-768B22.2	4	152666368	152670107	0.214991
ENSG00000130997	6.34754	0.00267249	POLN	4	2071918	2213126	0.241665
ENSG00000213857	5.86269	0.00266614	RP11-12M9.4	22	41074180	41075239	0.241665
ENSG00000214273	5.3615	0.00275271	AGGF1P1	4	190041342	190043414	0.241665
ENSG00000249239	5.54806	0.00277702	RP11-428L21.2	4	92821986	92822918	0.241665
ENSG00000121892	5.30628	0.00285824	PDS5A	4	39822863	39977956	0.241822
ENSG00000264260	2.97729	0.00290807	LINC01893	18	76209510	76215702	0.241822
ENSG00000100162	5.17667	0.00321153	CENPM	22	41938721	41947164	0.251161
ENSG00000152291	4.5756	0.00323809	TGOLN2	2	85318020	85328425	0.251161
ENSG00000162981	5.6039	0.00321831	FAM84A	2	14632686	14650814	0.251161
ENSG00000211648	5.82462	0.00328885	IGLV1-47	22	22357739	22358260	0.251161
ENSG00000168884	4.74958	0.00336748	TNIP2	4	2741648	2756376	0.252022
ENSG00000100095	5.93453	0.00360892	SEZ6L	22	26169474	26383597	0.264795
ENSG00000135898	5.23843	0.00369564	GPR55	2	230907318	230961066	0.265944
ENSG00000145242	5.54321	0.00390988	EPHA5	4	65319563	65669960	0.275179
ENSG00000197386	5.66188	0.00397105	HTT	4	3074681	3243959	0.275179
ENSG00000211645	5.33374	0.00425066	IGLV1-50	22	22327300	22327814	0.285404
ENSG00000230037	6.04143	0.00427115	UBBP1	2	136329441	136329913	0.285404
ENSG00000196431	5.44475	0.00446124	CRYBA4	22	26621964	26630672	0.292876
ENSG00000211678	5.90056	0.00462057	IGLJ3	22	22904850	22905025	0.298106
ENSG00000223725	5.48514	0.00525313	AC007879.5	2	207240156	207529736	0.333173
ENSG00000171174	5.086	0.00555104	RBKS	2	27781364	27891098	0.335032
ENSG00000187231	4.98385	0.00546804	SESTD1	2	179101692	179264790	0.335032
ENSG00000230756	4.83761	0.00545212	RHOQP3	2	130212870	130213490	0.335032
ENSG00000063978	4.71601	0.00572763	RNF4	4	2462220	2515855	0.340203
ENSG00000161180	4.0441	0.00583908	CCDC116	22	21632716	21637327	0.341404
ENSG00000115350	5.67274	0.00597241	POLE4	2	74958492	74970128	0.343827
ENSG00000183066	3.95121	0.00613786	WBP2NL	22	41998725	42058353	0.344353
ENSG00000213115	4.42207	0.0061656	AC104131.1	2	188227189	188227819	0.344353
ENSG00000135638	5.4862	0.00630158	EMX1	2	72916260	72934891	0.346772
ENSG00000172493	4.83417	0.00646304	AFF1	4	86935002	87141054	0.350503
ENSG00000115233	5.48497	0.00720976	PSMD14	2	161308038	161411717	0.366704
ENSG00000172346	4.00299	0.00686642	CSDC2	22	41560763	41577741	0.366704
ENSG00000224048	4.16812	0.00725176	AC104777.4	2	150612381	150635348	0.366704
ENSG00000224883	10.8459	0.00717526	CTA-250D10.19	22	41981304	41982217	0.366704
ENSG00000228075	12.4834	0.00709747	BOD1L2	18	57147062	57150300	0.366704
ENSG00000144355	5.14979	0.00755649	DLX1	2	172084740	172089677	0.375072
ENSG00000198951	3.30548	0.00771794	NAGA	22	42058457	42070842	0.375072
ENSG00000248144	4.04688	0.00763233	ADH1C	4	99336492	99353027	0.375072
ENSG00000075568	82.3562	0.00825908	TMEM131	2	97756340	97995891	0.386318
ENSG00000135631	4.89794	0.00818103	RAB11FIP5	2	73073382	73156721	0.386318
ENSG00000263904	2.64329	0.00821039	RP11-344B2.3	18	32245946	32249032	0.386318
ENSG00000183292	2.62918	0.00855915	TISP43	2	130570829	130584161	0.39059
ENSG00000211657	4.56987	0.00855143	IGLV3-32	22	22594528	22595056	0.39059
ENSG00000040933	4.92431	0.00871812	INPP4A	2	98444854	98594390	0.393051
ENSG00000109686	4.6172	0.00953234	SH3D19	4	151102751	151325632	0.419647
ENSG00000164134	4.56185	0.00948736	NAA15	4	139301455	139420033	0.419647
ENSG00000115514	4.41061	0.0103517	TXNDC9	2	99318982	99340702	0.425672
ENSG00000152292	5.03389	0.0101136	SH2D6	2	85418721	85437027	0.425672
ENSG00000199572	-2.56642	0.0102753	RNA5SP174	4	190015138	190015255	0.425672
ENSG00000211647	5.52314	0.0102579	IGLV5-48	22	22352940	22353433	0.425672
ENSG00000227769	4.36644	0.0103381	AC072062.3	2	215004782	215085488	0.425672
ENSG00000227817	4.09224	0.00993824	ARHGAP42P1	2	131328176	131330857	0.425672
ENSG00000121988	4.78269	0.0105305	ZRANB3	2	135136916	135531236	0.428318
ENSG00000101489	4.30948	0.0112529	CELF4	18	37243047	37566037	0.436494
ENSG00000115085	3.39547	0.0114199	ZAP70	2	97713560	97739862	0.436494
ENSG00000115459	3.96157	0.0114314	ELMOD3	2	85354621	85391752	0.436494
ENSG00000123933	4.43411	0.0112882	MXD4	4	2247432	2262294	0.436494
ENSG00000182263	3.46121	0.011322	FIGN	2	163593396	163736012	0.436494
ENSG00000226383	3.35923	0.0109733	LINC01876	2	156011530	156254950	0.436494
ENSG00000100197	3.25209	0.0116853	CYP2D6	22	42126499	42130906	0.437262
ENSG00000240669	2.52319	0.0116296	RP11-555K12.2	4	152613875	152614333	0.437262
ENSG00000115839	4.60447	0.0122378	RAB3GAP1	2	135052265	135176394	0.440284
ENSG00000166974	4.65274	0.0122308	MAPRE2	18	34976928	35143470	0.440284
ENSG00000167165	4.4606	0.0123543	UGT1A6	2	233692866	233756351	0.440284
ENSG00000172955	3.92128	0.0119524	ADH6	4	99202638	99219537	0.440284
ENSG00000227938	3.87356	0.0121223	AC104695.4	2	28448167	28450184	0.440284
ENSG00000215347	3.36672	0.0125626	SLC25A5P1	22	42001069	42001966	0.440644
ENSG00000231171	4.3858	0.0125999	LINC01098	4	177728757	177990750	0.440644
ENSG00000180610	4.5644	0.0127567	ZBTB12BP	4	39770081	39771371	0.441995
ENSG00000008735	4.06565	0.0134539	MAPK8IP2	22	50600685	50611551	0.461876
ENSG00000118965	3.18441	0.0139086	WDR35	2	19910260	19990131	0.468043
ENSG00000228784	3.80233	0.0139786	LINC00954	2	19868860	19885047	0.468043
ENSG00000228970	4.61918	0.0140088	UBTFL6	2	97636780	97637803	0.468043
ENSG00000132031	3.77955	0.0153742	MATN3	2	19992111	20012694	0.509119
ENSG00000198589	3.57504	0.0159627	LRBA	4	150264531	151015497	0.523968
ENSG00000014641	3.70663	0.0182069	MDH1	2	63588800	63607197	0.537804
ENSG00000059691	3.32195	0.0170484	GATB	4	151670504	151761023	0.537804
ENSG00000100027	4.13635	0.0180166	YPEL1	22	21700016	21735834	0.537804
ENSG00000118816	4.09935	0.0177976	CCNI	4	77047158	77076005	0.537804
ENSG00000153234	4.63585	0.0182526	NR4A2	2	156324432	156342348	0.537804
ENSG00000163516	3.67425	0.017494	ANKZF1	2	219229757	219236605	0.537804
ENSG00000169621	4.13979	0.0178898	APLF	2	68467561	68649610	0.537804
ENSG00000182057	2.77405	0.0170378	OGFRP1	22	42269753	42275196	0.537804
ENSG00000182187	3.40078	0.0169338	CRYGB	2	208142573	208146168	0.537804
ENSG00000205795	4.56686	0.0165351	CYS1	2	10056780	10080944	0.537804
ENSG00000219159	4.33393	0.0177621	AC011298.2	2	240686334	240690414	0.537804
ENSG00000234492	2.94958	0.0172978	RPL34-AS1	4	108538190	108620460	0.537804
ENSG00000241612	4.32485	0.0178172	RP13-585F24.1	4	19813749	19814231	0.537804
ENSG00000115866	3.61145	0.0184723	DARS	2	135906677	135985877	0.540026
ENSG00000119771	4.02878	0.0197031	KLHL29	2	23385217	23708606	0.562818
ENSG00000224019	2.78329	0.0195003	RPL21P32	2	185956587	185957063	0.562818
ENSG00000249635	3.89529	0.0195849	RP11-710F7.3	4	106003317	106022478	0.562818
ENSG00000076003	3.42622	0.0225487	MCM6	2	135839626	135876426	0.579422
ENSG00000100036	3.55787	0.0218063	SLC35E4	22	30635652	30669016	0.579422
ENSG00000138735	4.06936	0.0213282	PDE5A	4	119494395	119628991	0.579422
ENSG00000143970	4.01516	0.0207693	ASXL2	2	25733753	25878516	0.579422
ENSG00000168743	3.38827	0.0226103	NPNT	4	105894775	106004027	0.579422
ENSG00000171791	4.23481	0.0215129	BCL2	18	63123346	63320128	0.579422
ENSG00000172023	4.24358	0.0226279	REG1B	2	79085030	79087993	0.579422
ENSG00000176635	3.47562	0.0227619	HORMAD2	22	30080481	30177075	0.579422
ENSG00000187589	4.26401	0.0215152	TERF1P2	18	14377546	14378757	0.579422
ENSG00000211655	3.27328	0.0227264	IGLV1-36	22	22431958	22432465	0.579422
ENSG00000214367	3.79295	0.0216274	HAUS3	4	2227464	2242164	0.579422
ENSG00000224807	3.32556	0.0225401	DUX4L9	4	190021407	190022665	0.579422
ENSG00000225402	3.67886	0.0222867	AC010878.3	2	37816915	37817961	0.579422
ENSG00000261307	2.31263	0.020743	RP11-157P23.2	18	47511740	47558383	0.579422
ENSG00000263862	3.67189	0.0208309	LINC01543	18	26422995	26426101	0.579422
ENSG00000264350	59.9783	0.0209474	SNRPGP2	18	54406889	54407114	0.579422
ENSG00000100142	3.71082	0.0236019	POLR2F	22	38025579	38041915	0.592909
ENSG00000119185	3.56322	0.0239352	ITGB1BP1	2	9405684	9423547	0.592909
ENSG00000144591	3.76467	0.0240839	GMPPA	2	219498867	219506989	0.592909
ENSG00000175387	3.78089	0.0237514	SMAD2	18	47808957	47931146	0.592909
ENSG00000224361	11.2225	0.023799	AC011239.1	2	23507043	23524344	0.592909
ENSG00000250043	2.25306	0.0242552	RP11-161D15.2	4	173877471	173913252	0.593222
ENSG00000135956	2.91729	0.0245058	TMEM127	2	96248516	96265994	0.593284
ENSG00000145391	3.79107	0.0245856	SETD7	4	139495941	139606699	0.593284
ENSG00000186777	3.18237	0.0247334	ZNF732	4	270675	305321	0.593284
ENSG00000247810	2.24066	0.025048	RP11-103J17.1	4	37078577	37125424	0.597004
ENSG00000183607	9.40754	0.0252993	GKN2	2	68945232	68952970	0.599178
ENSG00000177096	4.08376	0.0258339	FAM109B	22	42074251	42079441	0.600438
ENSG00000211672	3.54373	0.025774	IGLV4-3	22	22871507	22872035	0.600438
ENSG00000265352	-2.23172	0.0256335	LINC01899	18	71732615	71788128	0.600438
ENSG00000118762	3.58049	0.0265655	PKD2	4	88007668	88077777	0.602474
ENSG00000138074	3.04374	0.0261288	SLC5A6	2	27199587	27212865	0.602474
ENSG00000248191	-2.21801	0.0265543	PES1P1	4	134327063	134328798	0.602474
ENSG00000250150	2.21982	0.0264312	RP11-436A7.1	4	167306910	167308789	0.602474
ENSG00000228884	-2.21316	0.0268863	RPL23AP26	2	231585864	231586327	0.606076
ENSG00000072832	3.647	0.0301463	CRMP1	4	5748084	5893058	0.609761
ENSG00000128713	3.78895	0.0279128	HOXD11	2	176104216	176109754	0.609761
ENSG00000138085	2.24315	0.0280195	ATRAID	2	27212287	27217178	0.609761
ENSG00000141452	2.88584	0.030847	C18orf8	18	23503470	23530612	0.609761
ENSG00000153250	3.61428	0.030925	RBMS1	2	160272151	160493794	0.609761
ENSG00000155636	3.19229	0.0309606	RBM45	2	178112455	178139011	0.609761
ENSG00000158158	3.05882	0.02995	CNNM4	2	96760902	96811891	0.609761
ENSG00000164123	3.82235	0.0280807	C4orf45	4	158893134	159038760	0.609761
ENSG00000173482	3.62756	0.0295736	PTPRM	18	7566782	8406760	0.609761
ENSG00000185414	2.5657	0.0278267	MRPL30	2	99181079	99197626	0.609761
ENSG00000206820	2.18149	0.0291469	RNU1-138P	4	113420323	113420486	0.609761
ENSG00000211632	4.50081	0.0309138	IGKV3D-11	2	90172802	90173414	0.609761
ENSG00000211640	2.82577	0.0301225	IGLV6-57	22	22195799	22196276	0.609761
ENSG00000211665	3.50325	0.0306635	IGLV3-16	22	22747383	22747911	0.609761
ENSG00000218357	3.25728	0.0299797	LINC01644	22	47461299	47487111	0.609761
ENSG00000218416	3.88614	0.0282088	PP14571	2	240449418	240456714	0.609761
ENSG00000225356	3.41593	0.0299847	RP11-433O3.1	4	181522666	181523001	0.609761
ENSG00000226410	2.15993	0.0307782	AC104058.1	2	186162949	186163245	0.609761
ENSG00000227210	3.04775	0.0296655	AC079145.4	2	19990217	20004210	0.609761
ENSG00000230836	2.09244	0.0285468	LINC01293	2	74940258	74942670	0.609761
ENSG00000248676	3.40438	0.0304094	RP11-766F14.1	4	99595494	99625913	0.609761
ENSG00000248848	2.71917	0.0296962	PPBPP2	4	74054038	74055399	0.609761
ENSG00000249419	2.15935	0.0308232	RP11-497K21.1	4	162022733	162047567	0.609761
ENSG00000265939	2.56522	0.0305792	UBE2CP2	18	22900486	22900995	0.609761
ENSG00000084754	3.48725	0.0315315	HADHA	2	26190635	26244726	0.614281
ENSG00000109182	4.03	0.0326617	CWH43	4	48986247	49062081	0.614281
ENSG00000115170	3.99637	0.0321536	ACVR1	2	157736444	157875862	0.614281
ENSG00000115956	3.78009	0.0314546	PLEK	2	68365173	68397453	0.614281
ENSG00000118804	3.25682	0.03316	STBD1	4	76306026	76311599	0.614281
ENSG00000151729	3.72965	0.0327678	SLC25A4	4	185143241	185150382	0.614281
ENSG00000166401	3.80952	0.0330157	SERPINB8	18	63970182	64019779	0.614281
ENSG00000214211	2.93382	0.0322386	CTAGE14P	2	167713663	167716065	0.614281
ENSG00000225406	2.13078	0.0331076	AC080125.1	2	185547135	185547818	0.614281
ENSG00000226340	10.9263	0.0324448	AC105402.3	2	148872253	148872797	0.614281
ENSG00000230876	4.10985	0.0329843	LINC00486	2	32825443	32926693	0.614281
ENSG00000265142	3.62591	0.0317208	MIR133A1HG	18	21825487	21831410	0.614281
ENSG00000100207	3.68101	0.0336608	TCF20	22	42160013	42343616	0.619966
ENSG00000216560	3.10274	0.0337983	LINC00955	4	3576869	3590004	0.619966
ENSG00000263863	2.1181	0.0341665	AC007948.1	18	65105873	65125710	0.623663
ENSG00000144224	3.33699	0.03465	UBXN4	2	135741619	135785055	0.624714
ENSG00000173567	2.76182	0.0347249	ADGRF3	2	26308173	26346588	0.624714
ENSG00000183199	3.56838	0.0345737	HSP90AB3P	4	87891843	87894015	0.624714
ENSG00000186212	3.51663	0.0349832	SOWAHB	4	76894928	76898147	0.62635
ENSG00000138798	2.79735	0.0352194	EGF	4	109912884	110012266	0.627576
ENSG00000100116	3.66784	0.0366508	GCAT	22	37807905	37817176	0.636907
ENSG00000100151	3.59411	0.0360169	PICK1	22	38056311	38075701	0.636907
ENSG00000100314	3.84918	0.0376153	CABP7	22	29720084	29731839	0.636907
ENSG00000115541	39.9079	0.037228	HSPE1	2	197500275	197503457	0.636907
ENSG00000119737	3.95057	0.0363764	GPR75	2	53852913	53859989	0.636907
ENSG00000184208	4.04739	0.037391	C22orf46	22	41688939	41698136	0.636907
ENSG00000198885	2.2229	0.0370721	ITPRIPL1	2	96325331	96330517	0.636907
ENSG00000248228	2.49191	0.0367346	SLIT2-IT1	4	20392189	20394856	0.636907
ENSG00000250131	2.19012	0.0362012	RP11-130F10.1	4	177444979	177677126	0.636907
ENSG00000263588	3.18772	0.0375671	RP11-595B24.2	18	22088060	22098780	0.636907
ENSG00000266053	3.7157	0.0374504	NDUFV2-AS1	18	9121265	9136645	0.636907
ENSG00000084090	3.48967	0.0381929	STARD7	2	96184859	96208415	0.641498
ENSG00000101574	2.26911	0.0386175	METTL4	18	2537525	2571509	0.641498
ENSG00000115163	3.4527	0.0387436	CENPA	2	26785997	26801067	0.641498
ENSG00000136541	3.65948	0.0387418	ERMN	2	157318625	157327713	0.641498
ENSG00000196912	1.882	0.0386308	ANKRD36B	2	97492663	97589965	0.641498
ENSG00000042445	2.59257	0.0393051	RETSAT	2	85342088	85354393	0.645308
ENSG00000109534	3.76639	0.0401312	GAR1	4	109815510	109824740	0.645308
ENSG00000130147	3.46622	0.0398961	SH3BP4	2	234951973	235055714	0.645308
ENSG00000134852	2.85542	0.0402062	CLOCK	4	55427903	55547111	0.645308
ENSG00000186148	2.54901	0.0403533	AC013271.3	2	109933161	109974085	0.645308
ENSG00000206075	3.35923	0.0401034	SERPINB5	18	63476761	63505085	0.645308
ENSG00000224087	2.05253	0.0401184	AC018804.3	2	130107684	130109741	0.645308
ENSG00000266213	3.25571	0.0402938	RP11-100K18.1	18	78137223	78140887	0.645308
ENSG00000077044	3.36529	0.0415592	DGKD	2	233354507	233472104	0.646678
ENSG00000134308	3.07478	0.0415759	YWHAQ	2	9583972	9631014	0.646678
ENSG00000135624	3.90901	0.0409369	CCT7	2	73233420	73253021	0.646678
ENSG00000185386	3.57531	0.0416487	MAPK11	22	50263713	50270767	0.646678
ENSG00000204872	3.38042	0.04095	NAT8B	2	73700576	73701340	0.646678
ENSG00000211669	1.78042	0.0415616	IGLV3-10	22	22811747	22812285	0.646678
ENSG00000248432	2.04364	0.0409891	RP11-269F21.2	4	111804418	111809694	0.646678
ENSG00000109536	3.55435	0.0420101	FRG1	4	189940788	189963204	0.64884
ENSG00000151693	3.31799	0.0426187	ASAP2	2	9206765	9403474	0.64884
ENSG00000163012	2.8256	0.0425187	ZSWIM2	2	186827835	186849208	0.64884
ENSG00000183246	2.02758	0.0426028	RIMBP3C	22	21545645	21551461	0.64884
ENSG00000206028	3.03261	0.0430017	CTA-373H7.7	22	26667693	26668157	0.64884
ENSG00000224464	2.51788	0.0429005	PGAM1P6	2	23872268	23873014	0.64884
ENSG00000235149	-2.02572	0.0427935	RP11-45I20.1	4	185918140	185919460	0.64884
ENSG00000065802	2.4977	0.0432591	ASB1	2	238426742	238452250	0.650103
ENSG00000163104	36.9047	0.0438735	SMARCAD1	4	94207611	94291292	0.656699
ENSG00000138785	3.09055	0.0444837	INTS12	4	105682627	105895986	0.660547
ENSG00000204460	3.33347	0.0443737	LINC01854	2	129242173	129273848	0.660547
ENSG00000124003	3.3236	0.0452903	MOGAT1	2	222671786	222709930	0.667229
ENSG00000182177	5.5159	0.0452733	ASB18	2	236194872	236264409	0.667229
ENSG00000119866	3.52442	0.0459811	BCL11A	2	60451167	60553567	0.672114
ENSG00000218682	2.84666	0.0459426	AC010150.1	2	25856461	25856966	0.672114
ENSG00000173011	3.37197	0.046211	TADA2B	4	7043391	7057952	0.672846
ENSG00000144034	3.26009	0.0477645	TPRKB	2	73729104	73737400	0.68357
ENSG00000153246	2.60274	0.048532	PLA2R1	2	159932006	160062610	0.68357
ENSG00000163013	2.74128	0.0486648	FBXO41	2	73254682	73284431	0.68357
ENSG00000170396	3.19873	0.0486767	ZNF804A	2	184598721	184939492	0.68357
ENSG00000174448	2.80293	0.0489571	STARD6	18	54324358	54357916	0.68357
ENSG00000185818	3.30068	0.0487831	NAT8L	4	2059512	2069089	0.68357
ENSG00000207923	1.86703	0.0480283	MIR559	2	47377675	47377770	0.68357
ENSG00000211650	3.22784	0.0483501	IGLV5-45	22	22375986	22376505	0.68357
ENSG00000230993	2.87416	0.0474432	RPL12P15	2	121658475	121658973	0.68357
ENSG00000249047	8.03166	0.047896	COX6B1P5	4	2234251	2234499	0.68357
ENSG00000249679	2.95744	0.0474418	RP11-279O9.4	4	185471516	185472263	0.68357
ENSG00000264596	2.12854	0.0491396	RP11-678G15.1	18	7814118	7815730	0.68357
ENSG00000152592	2.95668	0.0495638	DMP1	4	87650307	87664361	0.686918
ENSG00000144035	2.70754	0.0497818	NAT8	2	73640832	73642393	0.687393
ENSG00000230104	9.50072	0.0499821	AC018712.2	2	172674212	172674898	0.687621
ENSG00000114988	2.20101	0.0507181	LMAN2L	2	96705929	96740064	0.687634
ENSG00000162989	2.88342	0.0506704	KCNJ3	2	154698299	154858352	0.687634
ENSG00000213453	2.89206	0.0502458	FTH1P3	2	27392784	27393367	0.687634
ENSG00000231782	-1.9557	0.0505002	LINC00575	4	82613113	82621437	0.687634
ENSG00000134318	3.58772	0.0512605	ROCK2	2	11179761	11348330	0.68767
ENSG00000154080	3.65033	0.0518098	CHST9	18	26906481	27185317	0.68767
ENSG00000174501	2.6665	0.0509362	ANKRD36C	2	95836919	95991831	0.68767
ENSG00000185758	-1.9446	0.0518234	CLDN24	4	183321764	183322426	0.68767
ENSG00000224144	2.39753	0.0514702	ASH2LP1	22	22420326	22421310	0.68767
ENSG00000249973	-1.94882	0.0513173	CHCHD2P7	4	87785920	87786371	0.68767
ENSG00000265417	2.14291	0.0530259	RP11-288C17.1	18	1362445	1363873	0.699622
ENSG00000265766	2.19676	0.053098	CXADRP3	18	14477955	14499278	0.699622
ENSG00000100106	1.81865	0.0540964	TRIOBP	22	37697004	37776556	0.703726
ENSG00000115504	3.29728	0.0539661	EHBP1	2	62673851	63046481	0.703726
ENSG00000145147	2.79253	0.0541191	SLIT2	4	20253260	20620561	0.703726
ENSG00000188886	3.14108	0.0541617	ASTL	2	96123850	96138436	0.703726
ENSG00000174145	3.11982	0.0546627	NWD2	4	37244220	37449465	0.707618
ENSG00000215368	-1.92015	0.0548394	BOD1P2	18	5132749	5133229	0.707618
ENSG00000115685	2.98906	0.0555674	PPP1R7	2	241149576	241183652	0.710468
ENSG00000227088	1.6574	0.0553874	AC084149.2	2	77652413	77654668	0.710468
ENSG00000248184	2.28306	0.0556299	RP11-231C18.1	4	54332892	54355954	0.710468
ENSG00000177673	3.21303	0.0561593	TEX44	2	231592901	231594283	0.712284
ENSG00000231031	2.35536	0.0561631	LINC01804	2	15690782	15744339	0.712284
ENSG00000248456	-1.90837	0.0563432	RP11-553P9.3	4	135112905	135123779	0.712284
ENSG00000075539	2.78868	0.0574891	FRYL	4	48497361	48780322	0.712353
ENSG00000100330	1.74073	0.057071	MTMR3	22	29883155	30030866	0.712353
ENSG00000115540	3.34486	0.0577787	MOB4	2	197515571	197553699	0.712353
ENSG00000118777	2.68488	0.0578715	ABCG2	4	88090264	88231322	0.712353
ENSG00000121989	2.24202	0.0567622	ACVR2A	2	147844517	147930396	0.712353
ENSG00000171509	3.39515	0.0577667	RXFP1	4	158315311	158653372	0.712353
ENSG00000224331	3.05443	0.0566365	AC019181.3	2	164687287	164687596	0.712353
ENSG00000264296	4.23714	0.0571864	RP11-116K4.1	18	54142133	54142577	0.712353
ENSG00000248740	2.87175	0.0581511	RP11-328K4.1	4	103256159	103453658	0.713447
ENSG00000100124	1.46538	0.0591306	ANKRD54	22	37830855	37848867	0.713763
ENSG00000229604	2.47251	0.0584559	MTATP8P2	2	87824942	87825143	0.713763
ENSG00000230140	3.07367	0.0587299	AC016738.3	2	100972648	100977161	0.713763
ENSG00000243417	3.23746	0.0589915	RP11-555K12.1	4	152551277	152552364	0.713763
ENSG00000248547	1.88827	0.05899	RP11-468N14.6	4	68883885	68884440	0.713763
ENSG00000138942	2.25472	0.0597371	RNF185	22	31160193	31207019	0.714486
ENSG00000196834	2.69814	0.0599542	POTEI	2	130459455	130509666	0.714486
ENSG00000215512	1.88133	0.0599266	AP005901.1	18	15307663	15330282	0.714486
ENSG00000229150	2.31203	0.0594714	CRYGEP	2	208108233	208112511	0.714486
ENSG00000224467	-1.87954	0.0601707	AC009313.1	2	161096231	161160224	0.71479
ENSG00000115290	2.54639	0.0622339	GRB14	2	164492816	164621848	0.717347
ENSG00000144029	3.72184	0.061588	MRPS5	2	95087207	95122000	0.717347
ENSG00000144218	2.77971	0.0624947	AFF3	2	99545419	100142739	0.717347
ENSG00000154611	3.36243	0.0612343	PSMA8	18	26133852	26193355	0.717347
ENSG00000187699	3.07072	0.0616103	C2orf88	2	189879609	190203484	0.717347
ENSG00000188525	2.71597	0.0622878	AC010969.1	2	10003158	10006030	0.717347
ENSG00000204792	1.39022	0.0623312	LINC01291	2	74918148	74938418	0.717347
ENSG00000205500	2.82421	0.0624638	AC013472.3	2	26984776	27014612	0.717347
ENSG00000211633	2.6769	0.0614943	IGKV1D-42	2	90190193	90190681	0.717347
ENSG00000211652	2.50366	0.0619768	IGLV7-43	22	22395018	22395489	0.717347
ENSG00000224400	-1.87559	0.0607118	AC010880.1	2	16354256	16432702	0.717347
ENSG00000153561	3.36565	0.0627724	RMND5A	2	86720173	86778041	0.718331
ENSG00000162928	2.81462	0.0632052	PEX13	2	61017225	61051990	0.721079
ENSG00000100012	2.71882	0.0639124	SEC14L3	22	30447959	30472049	0.72665
ENSG00000180228	3.53469	0.0651881	PRKRA	2	178431414	178451435	0.72665
ENSG00000187758	2.04689	0.0645439	ADH1A	4	99276367	99291028	0.72665
ENSG00000224819	2.65696	0.065247	AC093843.1	2	220791078	220797893	0.72665
ENSG00000227279	2.91689	0.0645838	AC015933.2	18	27954519	27963687	0.72665
ENSG00000229689	3.80607	0.0643593	AC009237.8	2	95526703	95532405	0.72665
ENSG00000231158	2.65298	0.0649164	PTP4A1P1	2	158065545	158066059	0.72665
ENSG00000259985	3.12715	0.0646972	RP11-549B18.1	18	31685655	31686823	0.72665
ENSG00000079246	1.94545	0.0658117	XRCC5	2	216107464	216206303	0.726803
ENSG00000141449	2.93268	0.0660385	GREB1L	18	21242242	21525417	0.726803
ENSG00000185149	2.54079	0.0662319	NPY2R	4	155208629	155217078	0.726803
ENSG00000186281	1.97897	0.0662119	GPAT2	2	96021946	96039451	0.726803
ENSG00000248521	1.93783	0.0660662	RP11-174F8.1	4	150422645	150423642	0.726803
ENSG00000005059	2.64907	0.0697247	MCUB	4	109560205	109688621	0.729433
ENSG00000041353	2.68696	0.07854	RAB27B	18	54717860	54895516	0.729433
ENSG00000042493	1.47403	0.0814179	CAPG	2	85394748	85418432	0.729433
ENSG00000048991	2.64874	0.0799865	R3HDM1	2	135531455	135725270	0.729433
ENSG00000068878	2.35975	0.0829162	PSME4	2	53864067	53970837	0.729433
ENSG00000068912	2.66034	0.0745036	ERLEC1	2	53787044	53818819	0.729433
ENSG00000072195	2.92921	0.0737908	SPEG	2	219434846	219498287	0.729433
ENSG00000073169	1.63235	0.0825661	SELENOO	22	50200979	50217616	0.729433
ENSG00000080345	1.41367	0.0849241	RIF1	2	151409883	151508004	0.729433
ENSG00000085978	3.03226	0.080212	ATG16L1	2	233210051	233295674	0.729433
ENSG00000100003	3.01346	0.0749779	SEC14L2	22	30396857	30425317	0.729433
ENSG00000109436	3.24293	0.0747855	TBC1D9	4	140620765	140756120	0.729433
ENSG00000109471	2.94947	0.077072	IL2	4	122451470	122456725	0.729433
ENSG00000109787	2.87261	0.0827307	KLF3	4	38680587	38701042	0.729433
ENSG00000115042	3.22834	0.0802431	FAHD2A	2	95402721	95416616	0.729433
ENSG00000115112	3.91776	0.0823152	TFCP2L1	2	121216587	121285207	0.729433
ENSG00000115165	2.87182	0.0740935	CYTIP	2	157414619	157488961	0.729433
ENSG00000115211	2.48938	0.0721827	EIF2B4	2	27364352	27370486	0.729433
ENSG00000115239	32.0004	0.0824269	ASB3	2	53532672	53787610	0.729433
ENSG00000115507	2.89407	0.0837126	OTX1	2	63050057	63057836	0.729433
ENSG00000115526	2.9843	0.0675946	CHST10	2	100391860	100417656	0.729433
ENSG00000115616	2.07165	0.0854704	SLC9A2	2	102619707	102711318	0.729433
ENSG00000115665	2.44866	0.0831432	SLC5A7	2	107986523	108013994	0.729433
ENSG00000115947	2.75305	0.0688276	ORC4	2	147930827	148020763	0.729433
ENSG00000118785	2.526	0.0848725	SPP1	4	87975650	87983426	0.729433
ENSG00000119760	3.01675	0.0779548	SUPT7L	2	27651509	27663470	0.729433
ENSG00000128641	1.73976	0.0819012	MYO1B	2	191245185	191425389	0.729433
ENSG00000130414	1.23462	0.0767229	NDUFA10	2	239892450	240025402	0.729433
ENSG00000134851	1.70102	0.0837611	TMEM165	4	55395957	55453397	0.729433
ENSG00000138400	1.67996	0.0738536	MDH1B	2	206737763	206765356	0.729433
ENSG00000138669	3.54724	0.0778327	PRKG2	4	81087370	81215117	0.729433
ENSG00000141646	2.31061	0.0715032	SMAD4	18	51028394	51085045	0.729433
ENSG00000144445	3.89943	0.0797452	KANSL1L	2	210022260	210171383	0.729433
ENSG00000145241	1.65671	0.0788865	CENPC	4	67468748	67545606	0.729433
ENSG00000145416	2.4208	0.0732027	2024-03-01	4	163524298	164384050	0.729433
ENSG00000145439	2.09895	0.0799139	CBR4	4	168863770	169010275	0.729433
ENSG00000145451	2.98399	0.067237	GLRA3	4	174636914	174829314	0.729433
ENSG00000153132	2.97806	0.0852253	CLGN	4	140388455	140427968	0.729433
ENSG00000157856	3.22273	0.0702983	DRC1	2	26401916	26456711	0.729433
ENSG00000163006	3.24363	0.0855749	CCDC138	2	108786757	108885477	0.729433
ENSG00000163016	1.96779	0.0852812	ALMS1P1	2	73644919	73685576	0.729433
ENSG00000163064	2.39522	0.0805634	EN1	2	118842171	118847678	0.729433
ENSG00000163328	2.94774	0.0719605	GPR155	2	174431571	174487094	0.729433
ENSG00000164142	2.4058	0.0772559	FAM160A1	4	151409216	151663632	0.729433
ENSG00000164323	2.83478	0.0716469	CFAP97	4	185159665	185209504	0.729433
ENSG00000168763	2.59121	0.0775697	CNNM3	2	96816245	96833911	0.729433
ENSG00000170144	4.64227	0.0744482	HNRNPA3	2	177212663	177223958	0.729433
ENSG00000175886	3.06186	0.0824515	RPL7AP66	18	39334872	39335672	0.729433
ENSG00000178295	1.29922	0.082166	GEN1	2	17753858	17788941	0.729433
ENSG00000184436	2.77035	0.0782984	THAP7	22	20999772	21001885	0.729433
ENSG00000184702	3.01826	0.0700119	SEPT5	22	19714464	19724772	0.729433
ENSG00000185022	2.69297	0.0800537	MAFF	22	38201882	38216511	0.729433
ENSG00000188677	3.36317	0.0779401	PARVB	22	43999211	44172949	0.729433
ENSG00000197635	2.79946	0.0722171	DPP4	2	161992241	162074542	0.729433
ENSG00000202248	-1.7453	0.080933	RNA5SP85	2	11561661	11561779	0.729433
ENSG00000204640	2.15594	0.0743019	NMS	2	100470482	100483280	0.729433
ENSG00000206129	2.54624	0.085161	CTD-2008L17.2	18	56003613	56191262	0.729433
ENSG00000206418	2.05621	0.0846457	RAB12	18	8609445	8639381	0.729433
ENSG00000211637	2.76155	0.0682067	IGLV4-69	22	22030934	22031472	0.729433
ENSG00000211639	1.2689	0.0801704	IGLV4-60	22	22162199	22162681	0.729433
ENSG00000212182	-1.7208	0.0852871	U3	2	114005440	114005655	0.729433
ENSG00000213486	-1.76323	0.0778618	AC108039.1	2	61710076	61710978	0.729433
ENSG00000214161	1.73817	0.0767827	SDC4P	22	30481311	30481911	0.729433
ENSG00000214318	2.30713	0.078682	ATP5G1P6	18	63496989	63497400	0.729433
ENSG00000214988	2.91083	0.075139	RPL7AP26	4	82490823	82491635	0.729433
ENSG00000222044	2.87257	0.0674796	RP5-1039K5.16	22	38032165	38034228	0.729433
ENSG00000223530	1.79692	0.0723481	AC012506.1	2	23330664	23332044	0.729433
ENSG00000223730	1.90673	0.0762452	RP1-127B20.4	22	44901547	44902471	0.729433
ENSG00000224607	1.96468	0.0708252	IGKV1D-27	2	89968867	89969335	0.729433
ENSG00000225455	2.8767	0.0673789	TPI1P4	4	49016682	49017154	0.729433
ENSG00000225523	2.86312	0.0733004	IGKV6D-21	2	90021567	90022185	0.729433
ENSG00000226125	1.97619	0.0764813	LINC01907	2	230690921	230700529	0.729433
ENSG00000226831	1.71922	0.0855739	MED15P3	2	131395217	131395542	0.729433
ENSG00000227470	2.19895	0.0683001	AC073415.2	2	108878308	108878460	0.729433
ENSG00000227718	2.85044	0.075478	AC016730.1	2	13723048	13758152	0.729433
ENSG00000227799	2.7787	0.0703911	AC012358.4	2	55224399	55225908	0.729433
ENSG00000228108	-1.83243	0.0668872	AC092839.3	2	54516048	54540697	0.729433
ENSG00000228586	1.90301	0.0687436	AC005042.5	2	158685903	158753775	0.729433
ENSG00000228876	-1.73034	0.0835695	AC010745.2	2	16224047	16229140	0.729433
ENSG00000229647	2.66194	0.0819954	MYOSLID	2	207239650	207245887	0.729433
ENSG00000230353	-1.79884	0.0720443	AC114755.2	2	106288803	106289053	0.729433
ENSG00000230737	1.77572	0.0757785	AC106870.1	2	29890371	29892354	0.729433
ENSG00000231134	1.72521	0.0844898	TCF7L1-IT1	2	85186409	85187253	0.729433
ENSG00000232398	5.62378	0.0814755	TMPRSS11CP	4	67766480	67773854	0.729433
ENSG00000239247	2.56507	0.0719922	RN7SL589P	4	2316197	2316506	0.729433
ENSG00000240674	1.78763	0.073835	RP11-366M4.1	4	165012366	165012845	0.729433
ENSG00000248505	-1.81994	0.0687682	RP11-319E12.1	4	57425872	57465986	0.729433
ENSG00000248545	1.81349	0.0697563	RP11-302F12.3	4	25608711	25619468	0.729433
ENSG00000248583	3.03042	0.0847703	RP11-241F15.1	4	49486926	49489554	0.729433
ENSG00000248988	2.90405	0.0691446	RP11-815N9.2	4	159007119	159007835	0.729433
ENSG00000249001	2.41315	0.0841726	RP11-742B18.1	4	87568035	87733956	0.729433
ENSG00000249138	31.1319	0.0734522	SLED1	4	184798296	184799046	0.729433
ENSG00000249170	2.67109	0.0721851	RP11-1J11.1	4	71300258	71301235	0.729433
ENSG00000260569	1.75612	0.0790684	RP11-669I1.1	18	74211391	74240555	0.729433
ENSG00000260676	1.64398	0.0809218	LINC01541	18	71519962	71578956	0.729433
ENSG00000263878	2.29766	0.073064	DLGAP1-AS4	18	3962353	4013943	0.729433
ENSG00000265179	2.4575	0.0790072	RP11-672L10.2	18	902766	906667	0.729433
ENSG00000266242	2.18553	0.0797566	GRAMD4P7	18	14485806	14487501	0.729433
ENSG00000099889	2.85131	0.0863739	ARVCF	22	19969976	20016808	0.730073
ENSG00000115271	2.43932	0.0868205	GCA	2	162318840	162371406	0.730073
ENSG00000152683	2.67522	0.0867828	SLC30A6	2	32165841	32224379	0.730073
ENSG00000226925	-1.71499	0.0863469	AC007271.3	2	102172621	102182108	0.730073
ENSG00000248338	-1.71554	0.0862466	RP11-472K22.2	4	29214398	29221162	0.730073
ENSG00000265217	2.17074	0.0868048	RP11-775G23.1	18	65606090	65652053	0.730073
ENSG00000182585	2.60684	0.0871131	EPGN	4	74308473	74315307	0.730688
ENSG00000227347	3.3496	0.0872842	HNRNPKP2	2	136199114	136200503	0.730688
ENSG00000213683	1.62352	0.0876384	AC002056.3	22	50754675	50755434	0.732016
ENSG00000215612	2.36725	0.0879463	HMX1	4	8846076	8871817	0.732952
ENSG00000205593	1.87068	0.0883779	DENND6B	22	50309030	50327060	0.734912
ENSG00000215464	2.04255	0.0888859	AP000354.2	22	24269346	24270134	0.737497
ENSG00000172071	2.73558	0.0892108	EIF2AK3	2	88556741	88627538	0.738555
ENSG00000211663	2.06463	0.0895519	IGLV3-19	22	22720623	22721145	0.739742
ENSG00000073150	1.92488	0.0919766	PANX2	22	50170731	50180294	0.741437
ENSG00000114982	3.10691	0.0916958	KANSL3	2	96593170	96642787	0.741437
ENSG00000164022	3.13577	0.0912544	AIMP1	4	106315544	106349226	0.741437
ENSG00000180011	2.02161	0.0904419	ZADH2	18	75195108	75209348	0.741437
ENSG00000185837	2.69118	0.0915224	CECR5-AS1	22	17159384	17165445	0.741437
ENSG00000197872	2.54756	0.0901657	FAM49A	2	16549459	16666331	0.741437
ENSG00000211599	7.48816	0.0918212	IGKV5-2	2	88897232	88897784	0.741437
ENSG00000214255	1.68897	0.0912242	RPS2P6	18	70430231	70431125	0.741437
ENSG00000227692	1.14974	0.0914647	MED28P3	2	186364598	186365128	0.741437
ENSG00000228481	1.68773	0.0914633	U51244.2	2	45674701	45675476	0.741437
ENSG00000248197	2.42452	0.0912826	LINC00290	4	181064089	181159149	0.741437
ENSG00000249818	1.68424	0.0921347	RP11-73G16.3	4	151904932	151928648	0.741437
ENSG00000138892	1.68296	0.0923828	TTLL8	22	50015123	50056935	0.741838
ENSG00000072840	2.07414	0.0952729	EVC	4	5711197	5814305	0.742925
ENSG00000091157	1.63734	0.0952977	WDR7	18	56651675	57036606	0.742925
ENSG00000115841	2.93127	0.0938493	RMDN2	2	37923187	38067142	0.742925
ENSG00000135924	2.26857	0.095237	DNAJB2	2	219279267	219286900	0.742925
ENSG00000145348	1.90844	0.0944369	TBCK	4	106041599	106321495	0.742925
ENSG00000163121	3.44079	0.0932725	NEURL3	2	96497643	96508109	0.742925
ENSG00000169764	2.03154	0.0934954	UGP2	2	63840940	63891562	0.742925
ENSG00000177994	1.81851	0.0949483	C2orf73	2	54330034	54383742	0.742925
ENSG00000211653	2.34701	0.0942007	IGLV1-40	22	22409766	22410282	0.742925
ENSG00000211664	2.55895	0.0936295	IGLV2-18	22	22734607	22735096	0.742925
ENSG00000224568	2.63147	0.0949946	LINC01886	2	107529487	107556326	0.742925
ENSG00000230918	2.70405	0.0945926	AC008063.2	2	162073256	162075169	0.742925
ENSG00000249241	2.21928	0.094878	AC195454.1	4	40316485	40330419	0.742925
ENSG00000249317	1.67989	0.0929779	CTB-191D16.1	4	148940941	148942378	0.742925
ENSG00000162975	2.45548	0.095519	KCNF1	2	10911937	10914225	0.743102
ENSG00000228968	-1.66491	0.0959314	AC096554.1	2	104125268	104147229	0.744762
ENSG00000184611	2.61842	0.0964963	KCNH7	2	162371596	162838730	0.746052
ENSG00000184792	2.26788	0.0964335	OSBP2	22	30693782	30907824	0.746052
ENSG00000134330	2.803	0.097383	IAH1	2	9473658	9496543	0.751355
ENSG00000100280	2.80366	0.098142	AP1B1	22	29327682	29388583	0.755653
ENSG00000136697	1.78245	0.0989967	IL1F10	2	113067970	113075850	0.75911
ENSG00000226674	2.47989	0.0989944	TEX41	2	144667967	145262988	0.75911
ENSG00000184381	1.03997	0.099826	PLA2G6	22	38111495	38205690	0.762345
ENSG00000231584	2.6166	0.0996999	FAHD2CP	2	96010551	96023308	0.762345
ENSG00000073734	2.79962	0.100676	ABCB11	2	168922938	169031322	0.763293
ENSG00000109255	2.63191	0.101023	NMU	4	55595229	55636698	0.763293
ENSG00000145321	2.6751	0.100803	GC	4	71741693	71804041	0.763293
ENSG00000146205	1.42254	0.101363	ANO7	2	241188509	241225376	0.763293
ENSG00000151694	2.39422	0.101378	ADAM17	2	9489743	9555792	0.763293
ENSG00000200761	-1.6435	0.10028	RN7SKP113	4	4920770	4921064	0.763293
ENSG00000231420	-1.63826	0.101367	LINC01817	2	150234892	150257007	0.763293
ENSG00000227902	-1.63693	0.101646	AC062032.1	2	146879909	146898218	0.763774
ENSG00000169851	2.66286	0.102344	PCDH7	4	30720415	31146805	0.76748
ENSG00000188985	2.66377	0.103595	DHFRP1	18	26170726	26171284	0.775306
ENSG00000123739	1.19201	0.104068	PLA2G12A	4	109709989	109730077	0.77637
ENSG00000212939	2.51799	0.104152	RP1-29C18.10	22	49548681	49556473	0.77637
ENSG00000198277	1.97127	0.105104	RP11-468N14.09	4	68914928	68924741	0.777107
ENSG00000221843	2.68742	0.104754	C2orf16	2	27537386	27582721	0.777107
ENSG00000224376	1.67087	0.105131	AC017104.6	2	231388976	231394991	0.777107
ENSG00000229951	1.83433	0.10529	FLJ31356	2	28384409	28394672	0.777107
ENSG00000260389	1.62232	0.104734	WBP11P1	18	32511663	32514634	0.777107
ENSG00000168992	1.38551	0.106014	OR7E102P	2	95546531	95547545	0.780902
ENSG00000214064	1.61475	0.106364	RPL6P5	2	145337230	145338057	0.780902
ENSG00000229118	1.61445	0.10643	AC068491.2	2	111265283	111279880	0.780902
ENSG00000078140	1.6636	0.107895	UBE2K	4	39698044	39782792	0.786407
ENSG00000138028	1.75095	0.108021	CGREF1	2	27098889	27119115	0.786407
ENSG00000138780	2.41166	0.107827	GSTCD	4	105709109	105847728	0.786407
ENSG00000248646	1.60946	0.107515	RP11-567N4.2	4	75361207	75434449	0.786407
ENSG00000134324	1.17678	0.1087	LPIN1	2	11677595	11827409	0.789816
ENSG00000118564	1.43676	0.109258	FBXL5	4	15604539	15681661	0.792333
ENSG00000138356	2.28302	0.110373	AOX1	2	200585868	200677064	0.795791
ENSG00000143889	2.93304	0.110035	HNRNPLL	2	38561978	38603586	0.795791
ENSG00000223726	1.30733	0.11023	CTA-929C8.7	22	27307483	27318538	0.795791
ENSG00000227479	1.84693	0.110956	AC124861.1	2	240227560	240256035	0.798459
ENSG00000119820	2.05231	0.111177	YIPF4	2	32277910	32316594	0.798514
ENSG00000100024	1.73635	0.111893	UPB1	22	24494107	24528390	0.801334
ENSG00000100347	1.75157	0.112937	SAMM50	22	43955421	44010531	0.801334
ENSG00000155760	1.84869	0.113142	FZD7	2	202034587	202038445	0.801334
ENSG00000185666	2.08105	0.113192	SYN3	22	32512552	33058372	0.801334
ENSG00000187123	1.94044	0.113243	LYPD6	2	149329985	149474148	0.801334
ENSG00000222022	-1.58378	0.113245	AC112721.1	2	237421420	237425276	0.801334
ENSG00000223631	1.58361	0.113283	LINC01120	2	131402901	131409049	0.801334
ENSG00000232327	2.17914	0.112741	RP11-395C17.1	4	80386178	80388716	0.801334
ENSG00000075426	2.24219	0.113727	FOSL2	2	28392448	28417312	0.801442
ENSG00000225724	2.45581	0.11361	ASH2LP3	22	22339573	22341214	0.801442
ENSG00000225783	2.12452	0.114212	MIAT	22	26646428	26676475	0.803349
ENSG00000226747	0.919139	0.114584	AC007966.1	2	185719874	185740479	0.804294
ENSG00000248744	-1.57621	0.114977	RP11-362I1.1	4	45009540	45051652	0.804294
ENSG00000264845	1.57615	0.114991	RP11-465I4.3	18	69469517	69471736	0.804294
ENSG00000162924	2.39158	0.115303	REL	2	60881521	60925908	0.804971
ENSG00000100023	1.17966	0.117206	PPIL2	22	21666009	21697543	0.805058
ENSG00000136536	2.71104	0.11676	2024-03-07	2	159712457	159768629	0.805058
ENSG00000189350	1.38972	0.115934	TOGARAM2	2	28956611	29061373	0.805058
ENSG00000204993	-1.57172	0.116014	AC139712.2	2	52570648	52572522	0.805058
ENSG00000225884	0.998443	0.117252	AC098872.3	2	191793425	191820250	0.805058
ENSG00000226072	-1.56759	0.116978	AC016772.4	2	169658132	169661357	0.805058
ENSG00000248300	2.91561	0.116623	RP11-74M11.2	4	11740948	11769468	0.805058
ENSG00000248866	3.68547	0.115702	USP46-AS1	4	52659406	52661668	0.805058
ENSG00000265485	2.59926	0.116617	LINC01915	18	24628182	24662198	0.805058
ENSG00000144339	2.25697	0.117695	TMEFF2	2	191949043	192195709	0.805149
ENSG00000243449	2.63085	0.117561	C4orf48	4	2041993	2043970	0.805149
ENSG00000068654	1.16767	0.119904	POLR1A	2	86020216	86106155	0.809867
ENSG00000100241	2.47096	0.119399	SBF1	22	50445091	50475024	0.809867
ENSG00000115307	2.36688	0.120117	AUP1	2	74526645	74529376	0.809867
ENSG00000157404	2.4854	0.120046	KIT	4	54657918	54740715	0.809867
ENSG00000186732	2.19673	0.119921	MPPED1	22	43411196	43507848	0.809867
ENSG00000198203	1.53403	0.118929	SULT1C2	2	108288639	108309915	0.809867
ENSG00000223658	1.7254	0.120042	C1GALT1C1L	2	43675151	43676322	0.809867
ENSG00000226508	2.04928	0.118987	LINC01918	2	105144113	105145424	0.809867
ENSG00000074695	2.43226	0.122341	LMAN1	18	59327823	59359962	0.811133
ENSG00000135625	2.65929	0.120591	EGR4	2	73290929	73293705	0.811133
ENSG00000152154	1.85643	0.122472	TMEM178A	2	39664982	39717963	0.811133
ENSG00000162971	1.15771	0.122346	TYW5	2	199929975	199948472	0.811133
ENSG00000168675	2.45943	0.121589	LDLRAD4	18	13217498	13652755	0.811133
ENSG00000181123	2.29392	0.121003	RP4-539M6.14	22	30475364	30492804	0.811133
ENSG00000231173	1.54722	0.12181	AC116609.3	2	741977	749856	0.811133
ENSG00000247775	2.22822	0.120826	SNCA-AS1	4	89836408	89841978	0.811133
ENSG00000248516	2.07882	0.121945	RP11-265O12.1	4	4321962	4334182	0.811133
ENSG00000249866	1.73501	0.121301	OR7E83P	4	9512905	9513874	0.811133
ENSG00000171055	2.32359	0.123582	FEZ2	2	36531805	36646087	0.817036
ENSG00000136695	2.31535	0.123869	IL36RN	2	113058638	113065382	0.817368
ENSG00000169676	2.69783	0.124072	DRD5	4	9781680	9784009	0.817368
ENSG00000170634	1.43073	0.124312	ACYP2	2	53970841	54305300	0.817368
ENSG00000264012	2.59645	0.124506	RP11-627G18.2	18	22175465	22176662	0.817368
ENSG00000143951	1.28943	0.124863	WDPCP	2	63121383	63827843	0.817585
ENSG00000249763	1.53422	0.124976	RP11-618I10.1	4	69242628	69250815	0.817585
ENSG00000100139	2.42952	0.125365	MICALL1	22	37905657	37942822	0.818702
ENSG00000187627	1.703	0.125727	RGPD1	2	86907953	87013981	0.819632
ENSG00000115325	3.10146	0.126377	DOK1	2	74549026	74557554	0.820508
ENSG00000213201	1.68092	0.126519	FABP5P10	2	151186210	151186595	0.820508
ENSG00000222038	2.23846	0.126276	POTEJ	2	130611481	130658091	0.820508
ENSG00000183569	1.2322	0.126786	SERHL2	22	42553617	42572529	0.820821
ENSG00000144040	2.08211	0.127876	SFXN5	2	72942036	73071836	0.825022
ENSG00000183762	2.04483	0.127701	KREMEN1	22	29073078	29168333	0.825022
ENSG00000188383	2.77179	0.128323	GPAT2P2	2	97081098	97083249	0.82648
ENSG00000228414	2.71077	0.128866	LINC01185	2	60825132	60881314	0.828548
ENSG00000082438	1.93243	0.130044	COBLL1	2	164653624	164843679	0.833263
ENSG00000169026	1.30999	0.129822	MFSD7	4	681829	689441	0.833263
ENSG00000099899	2.18104	0.131524	TRMT2A	22	20111876	20117392	0.8347
ENSG00000138363	1.09609	0.130837	ATIC	2	215311817	215349773	0.8347
ENSG00000144410	2.06905	0.132276	CPO	2	206939554	206969474	0.8347
ENSG00000163956	2.07999	0.131551	LRPAP1	4	3506376	3532559	0.8347
ENSG00000196576	1.67535	0.131329	PLXNB2	22	50274979	50307627	0.8347
ENSG00000198142	2.48168	0.13227	SOWAHC	2	109614334	109618990	0.8347
ENSG00000198914	2.19101	0.132066	POU3F3	2	104855511	104858574	0.8347
ENSG00000231221	-1.50577	0.132126	LINC01593	2	108049200	108052755	0.8347
ENSG00000249193	1.64364	0.131801	HSPD1P5	4	144845625	144847344	0.8347
ENSG00000153820	2.35186	0.132925	SPHKAP	2	227979950	228181645	0.835977
ENSG00000227557	-1.50281	0.132889	MTND3P9	2	143098484	143098829	0.835977
ENSG00000263006	0.824791	0.133242	ROCK1P1	18	109065	122219	0.836565
ENSG00000164024	1.75386	0.133515	METAP1	4	98995620	99062813	0.836875
ENSG00000211625	1.87715	0.133898	IGKV3D-20	2	90038848	90039479	0.837873
ENSG00000223318	2.05082	0.134131	RNA5SP111	2	164895677	164895777	0.837929
ENSG00000145388	1.4128	0.134789	METTL14	4	118685368	118715433	0.839041
ENSG00000196141	2.36383	0.13455	SPATS2L	2	200305881	200482263	0.839041
ENSG00000230002	2.10977	0.134982	ALMS1-IT1	2	73456764	73459484	0.839041
ENSG00000082258	0.792523	0.137221	CCNT2	2	134918235	134959342	0.842453
ENSG00000090316	0.768159	0.136405	MAEA	4	1289851	1340137	0.842453
ENSG00000115687	1.63707	0.138007	PASK	2	241106099	241149504	0.842453
ENSG00000138039	1.64979	0.137476	LHCGR	2	48686775	48755730	0.842453
ENSG00000141664	1.40859	0.136632	ZCCHC2	18	62523007	62587709	0.842453
ENSG00000224194	1.48832	0.136666	AC008278.3	2	15668684	15680484	0.842453
ENSG00000225284	1.48448	0.137682	AC018693.6	2	38862618	38863133	0.842453
ENSG00000248399	2.29848	0.136398	RP11-503N18.4	4	2463797	2464124	0.842453
ENSG00000249038	-1.48372	0.137883	AARSP1	4	132592084	132592536	0.842453
ENSG00000250075	1.35344	0.13733	RP11-584P21.2	4	67417305	67468251	0.842453
ENSG00000263594	-1.48661	0.137118	RP11-28O3.2	18	67672221	67676078	0.842453
ENSG00000229066	-1.47959	0.138982	AC096649.3	2	175257250	175454640	0.847024
ENSG00000141665	1.25157	0.139793	FBXO15	18	74073353	74147865	0.84896
ENSG00000162881	1.96518	0.140276	OXER1	2	42762481	42764261	0.84896
ENSG00000163071	1.68901	0.140435	SPATA18	4	52051331	52097292	0.84896
ENSG00000213160	2.66207	0.140309	KLHL23	2	169733846	169776989	0.84896
ENSG00000249692	-1.47729	0.139598	RP11-21G20.4	4	154770568	154770916	0.84896
ENSG00000006607	1.0556	0.148156	FARP2	2	241356243	241491679	0.850932
ENSG00000057149	2.28685	0.148729	SERPINB3	18	63655197	63661963	0.850932
ENSG00000073737	1.83968	0.145546	DHRS9	2	169064789	169096167	0.850932
ENSG00000078098	2.08981	0.141651	FAP	2	162173723	162245151	0.850932
ENSG00000078177	1.40641	0.143234	N4BP2	4	40056826	40158252	0.850932
ENSG00000100099	0.967579	0.143109	HPS4	22	26451480	26483836	0.850932
ENSG00000100364	2.30272	0.146376	KIAA0930	22	45190338	45240769	0.850932
ENSG00000101639	0.705111	0.145779	CEP192	18	12991362	13125052	0.850932
ENSG00000115421	1.88446	0.146844	PAPOLG	2	60756230	60802085	0.850932
ENSG00000118245	1.96465	0.14662	TNP1	2	216859458	216860064	0.850932
ENSG00000138068	1.4466	0.148008	SULT6B1	2	37167820	37196522	0.850932
ENSG00000138379	3.11969	0.148947	MSTN	2	190055697	190062729	0.850932
ENSG00000138435	2.08395	0.141057	CHRNA1	2	174747592	174787935	0.850932
ENSG00000144048	2.37572	0.144345	DUSP11	2	73762184	73780157	0.850932
ENSG00000144290	2.33581	0.145184	SLC4A10	2	161427453	161985282	0.850932
ENSG00000144504	1.20648	0.148195	ANKMY1	2	240479422	240569209	0.850932
ENSG00000185049	2.11658	0.148201	NELFA	4	1982714	2041903	0.850932
ENSG00000205097	1.10649	0.142617	FRG2	4	190024351	190027257	0.850932
ENSG00000211623	1.68258	0.142858	IGKV2D-26	2	89985922	89986702	0.850932
ENSG00000213331	1.45656	0.145238	RP11-713C19.2	4	187970273	187971284	0.850932
ENSG00000213337	2.6994	0.14724	ANKRD39	2	96836611	96858095	0.850932
ENSG00000224856	1.16285	0.143029	RP4-796I17.5	22	43957027	43957348	0.850932
ENSG00000227394	2.21598	0.143341	AC007386.3	2	64960053	64960634	0.850932
ENSG00000229565	1.45825	0.144772	AC108056.1	4	117834401	117869948	0.850932
ENSG00000230686	1.45827	0.144765	AC067945.2	2	191017954	191019079	0.850932
ENSG00000230690	1.44568	0.148267	AC013402.5	2	104659337	104664837	0.850932
ENSG00000231538	-1.45161	0.14661	DPP10-AS3	2	114828432	114833548	0.850932
ENSG00000234568	1.21653	0.148696	BIN2P1	4	82275071	82276600	0.850932
ENSG00000245958	0.745298	0.141532	RP11-33B1.1	4	119454791	119552025	0.850932
ENSG00000248335	1.44879	0.147397	RP11-102N12.2	4	140712168	140716081	0.850932
ENSG00000248656	-1.45666	0.145209	RP11-255I10.2	4	111640495	111648808	0.850932
ENSG00000249382	1.46103	0.144007	RP11-340A13.1	4	58987182	58988160	0.850932
ENSG00000249667	1.66637	0.146428	LINC01259	4	38509767	38518056	0.850932
ENSG00000250024	1.44488	0.148491	RP11-818C3.1	4	188990715	189002075	0.850932
ENSG00000260457	-1.46953	0.14169	RP11-723G8.1	18	71837039	71870788	0.850932
ENSG00000266102	1.46724	0.14231	RP11-243E13.2	18	10375103	10378114	0.850932
ENSG00000176204	1.91128	0.149381	LRRTM4	2	76747719	77593319	0.851169
ENSG00000264695	1.20238	0.149444	RP11-178F10.2	18	24489375	24491080	0.851169
ENSG00000168505	2.11743	0.151084	GBX2	2	236165236	236168369	0.856602
ENSG00000169668	2.32317	0.150859	BCRP2	22	21103016	21121784	0.856602
ENSG00000249348	1.55087	0.150704	UGDH-AS1	4	39528312	39594707	0.856602
ENSG00000164107	2.16495	0.151412	HAND2	4	173524969	173530229	0.857159
ENSG00000115380	1.96956	0.151975	EFEMP1	2	55865967	55924139	0.859049
ENSG00000188452	2.01262	0.152276	CERKL	2	181536676	181657116	0.859453
ENSG00000084774	1.25238	0.153093	CAD	2	27217390	27243943	0.862761
ENSG00000056487	1.69448	0.154353	PHF21B	22	44881162	45009999	0.865902
ENSG00000119888	1.13388	0.155932	EPCAM	2	47345158	47387601	0.865902
ENSG00000150873	1.64598	0.155298	C2orf50	2	11133053	11146790	0.865902
ENSG00000151475	2.82866	0.155918	SLC25A31	4	127730378	127774299	0.865902
ENSG00000178074	1.56957	0.155184	C2orf69	2	199911256	199955392	0.865902
ENSG00000226121	1.43945	0.156169	AC009487.6	2	161500885	161507705	0.865902
ENSG00000229494	-1.42533	0.154063	AC012494.1	2	78088730	78127806	0.865902
ENSG00000229585	1.20682	0.154756	RPL21P44	4	53986587	53987058	0.865902
ENSG00000231160	0.721131	0.156196	KLF3-AS1	4	38612701	38664883	0.865902
ENSG00000231610	-1.42312	0.154701	PIK3CDP1	2	6495877	6496798	0.865902
ENSG00000248936	2.28257	0.154922	RP11-36B15.1	4	37588087	37588845	0.865902
ENSG00000156966	2.08515	0.156714	B3GNT7	2	231395543	231401164	0.866597
ENSG00000183822	1.89899	0.157007	NCF4-AS1	22	36847372	36870414	0.866597
ENSG00000228486	1.72232	0.157016	LINC01125	2	97664217	97703064	0.866597
ENSG00000144535	2.07296	0.157792	DIS3L2	2	231961245	232344350	0.869597
ENSG00000229457	1.411	0.158246	LINC01789	2	107254691	107365873	0.870818
ENSG00000100348	1.86122	0.159259	TXN2	22	36467036	36482030	0.8714
ENSG00000125630	1.04577	0.158681	POLR1B	2	112541915	112577150	0.8714
ENSG00000198380	1.26446	0.158968	GFPT1	2	69319769	69387254	0.8714
ENSG00000226312	1.205	0.159283	CFLAR-AS1	2	201140278	201157823	0.8714
ENSG00000079156	2.127	0.160414	OSBPL6	2	178194481	178402891	0.874867
ENSG00000123485	1.27652	0.161086	HJURP	2	233833424	233854566	0.874867
ENSG00000137440	2.01738	0.160988	FGFBP1	4	15935569	15938740	0.874867
ENSG00000225808	2.04033	0.160332	DNAJC19P5	2	177229191	177229506	0.874867
ENSG00000249956	1.40263	0.160728	UGT2B24P	4	69408828	69423164	0.874867
ENSG00000249784	2.64281	0.161575	SCARNA22	4	1974636	1974760	0.874984
ENSG00000263417	1.29447	0.161483	GTSCR1	18	70630534	70650744	0.874984
ENSG00000144481	1.71497	0.161831	TRPM8	2	233917398	234019522	0.875105
ENSG00000250200	-1.39812	0.162076	RP13-577H12.3	4	174923813	174924038	0.875163
ENSG00000143942	2.3802	0.162351	CHAC2	2	53767792	53775196	0.875387
ENSG00000227824	-1.39558	0.162842	AC122136.2	2	215869923	215870518	0.876767
ENSG00000073146	1.20275	0.163533	MOV10L1	22	50089879	50161690	0.877127
ENSG00000178458	2.21866	0.16325	H3F3AP6	4	139698144	139698554	0.877127
ENSG00000249244	0.878685	0.163612	RP11-548H18.2	4	119391831	119395335	0.877127
ENSG00000135932	2.74281	0.163846	CAB39	2	230712845	230821075	0.877128
ENSG00000136560	2.54814	0.164391	TANK	2	161136908	161236221	0.877536
ENSG00000221823	1.22608	0.164196	PPP3R1	2	68178857	68256237	0.877536
ENSG00000211674	5.66714	0.164699	IGLJ1	22	22893692	22893818	0.877925
ENSG00000100219	1.71528	0.165195	XBP1	22	28794555	28800597	0.879316
ENSG00000115414	2.09547	0.166561	FN1	2	215360440	215436172	0.880693
ENSG00000115935	1.75556	0.166288	WIPF1	2	174559572	174682916	0.880693
ENSG00000228872	-1.38512	0.166017	AC096664.2	2	63717122	63717899	0.880693
ENSG00000240663	-1.38443	0.166227	RN7SL310P	18	50206998	50207278	0.880693
ENSG00000248763	1.26044	0.166866	RP13-644M16.5	4	69066395	69069888	0.880693
ENSG00000249041	-1.38305	0.166649	RP11-21G20.3	4	154754756	154781816	0.880693
ENSG00000072080	-1.37731	0.168417	SPP2	2	234050679	234077134	0.884731
ENSG00000188981	1.30409	0.168206	MSANTD1	4	3244369	3271738	0.884731
ENSG00000228162	2.10937	0.168577	AC097713.3	2	234438328	234462127	0.884731
ENSG00000228848	3.50418	0.168018	AC105402.2	2	148870024	148870381	0.884731
ENSG00000115598	3.47382	0.168889	IL1RL2	2	102186973	102240002	0.885131
ENSG00000167065	1.4416	0.170484	DUSP18	22	30652051	30667600	0.888509
ENSG00000179915	1.91819	0.170341	NRXN1	2	49918505	51225575	0.888509
ENSG00000228226	1.3725	0.169909	AC074019.1	2	228683537	228684580	0.888509
ENSG00000231079	1.66603	0.170366	AC105402.4	2	148866470	148888823	0.888509
ENSG00000115718	2.70651	0.171351	PROC	2	127418427	127429246	0.889316
ENSG00000115827	2.09731	0.171268	DCAF17	2	171434217	171485052	0.889316
ENSG00000144191	1.82217	0.170992	CNGA3	2	98346155	98398601	0.889316
ENSG00000101546	1.77788	0.172453	RBFA	18	80034358	80046397	0.892347
ENSG00000109180	1.05537	0.172588	OCIAD1	4	48805212	48861817	0.892347
ENSG00000162951	1.92245	0.172651	LRRTM1	2	80288351	80304749	0.892347
ENSG00000084093	1.01886	0.174395	REST	4	56907876	56935844	0.897641
ENSG00000168769	2.2369	0.174196	TET2	4	105145875	105279816	0.897641
ENSG00000248152	1.79666	0.174297	RP11-650J17.1	4	112979590	113071962	0.897641
ENSG00000240152	1.35589	0.175134	RP11-16N2.1	4	61143656	61153962	0.900209
ENSG00000159873	2.25956	0.175633	CCDC117	22	28772674	28789301	0.900367
ENSG00000186222	2.105	0.175646	BLOC1S4	4	6716055	6717671	0.900367
ENSG00000228474	2.17733	0.175954	OST4	2	27070623	27071773	0.90071
ENSG00000164161	3.03293	0.176213	HHIP	4	144646021	144745271	0.900803
ENSG00000172799	1.58758	0.176707	ZBTB8OSP2	2	231433923	231434426	0.901343
ENSG00000242175	-1.35067	0.1768	RN7SL127P	4	78898855	78899154	0.901343
ENSG00000080293	1.38651	0.178224	SCTR	2	119439843	119525301	0.902208
ENSG00000091490	1.76454	0.179665	SEL1L3	4	25747427	25863760	0.902208
ENSG00000100079	1.70547	0.178083	LGALS2	22	37570246	37582616	0.902208
ENSG00000178836	1.50456	0.178697	AC114812.5	2	233754305	233754689	0.902208
ENSG00000179967	2.07718	0.178318	PPP1R14BP3	4	139114930	139115374	0.902208
ENSG00000186814	1.69278	0.179863	ZSCAN30	18	35251058	35290245	0.902208
ENSG00000211661	1.6318	0.178051	IGLV3-22	22	22704265	22704822	0.902208
ENSG00000212458	-1.34469	0.178727	SNORA48	4	1118884	1119013	0.902208
ENSG00000215203	1.34143	0.179781	GRXCR1	4	42893267	43030658	0.902208
ENSG00000243175	2.35621	0.179351	RPSAP36	4	143424753	143426013	0.902208
ENSG00000248429	0.557023	0.179592	RP11-597D13.9	4	158172252	158202877	0.902208
ENSG00000266049	1.34686	0.178026	RP11-703M24.5	18	2688564	2833065	0.902208
ENSG00000138867	1.78626	0.180253	GUCD1	22	24540423	24555316	0.902296
ENSG00000173597	2.0325	0.180604	SULT1B1	4	69721162	69787961	0.902296
ENSG00000248215	-1.33941	0.180436	RP11-722M1.1	4	36496537	36641900	0.902296
ENSG00000170390	1.50058	0.181236	DCLK2	4	150078274	150257457	0.90304
ENSG00000171551	2.66519	0.181097	ECEL1	2	232479827	232487828	0.90304
ENSG00000249771	-1.33615	0.181499	RP11-457P14.5	4	41883060	41894579	0.903153
ENSG00000228538	1.33293	0.182554	AC009411.1	2	21638431	21649563	0.907193
ENSG00000223374	1.05499	0.183085	AC005104.3	2	241351340	241351715	0.907421
ENSG00000250103	2.86694	0.182992	PANCR	4	110595513	110615458	0.907421
ENSG00000249780	2.38766	0.183375	RP11-352E6.2	4	12640317	12640637	0.90766
ENSG00000163285	1.58983	0.183655	GABRG1	4	46035769	46124081	0.907844
ENSG00000075218	2.22022	0.184846	GTSE1	22	46296741	46330810	0.908239
ENSG00000082126	2.19857	0.192473	MPP4	2	201644870	201698694	0.908239
ENSG00000088756	1.40586	0.191287	ARHGAP28	18	6729718	6915716	0.908239
ENSG00000100097	1.81125	0.187996	LGALS1	22	37675608	37679806	0.908239
ENSG00000100354	1.5762	0.186434	TNRC6B	22	40044817	40335808	0.908239
ENSG00000115107	1.34737	0.185813	STEAP3	2	119223831	119265652	0.908239
ENSG00000115363	1.64331	0.190677	EVA1A	2	75469302	75569722	0.908239
ENSG00000115524	0.876496	0.187916	SF3B1	2	197389784	197435091	0.908239
ENSG00000125629	1.0644	0.19006	INSIG2	2	118088452	118110997	0.908239
ENSG00000130294	2.03307	0.189403	KIF1A	2	240713764	240820308	0.908239
ENSG00000144028	1.0505	0.188317	SNRNP200	2	96274336	96305515	0.908239
ENSG00000163002	1.83854	0.19138	NUP35	2	183117513	183161680	0.908239
ENSG00000163032	1.79288	0.188756	VSNL1	2	17539126	17657018	0.908239
ENSG00000163126	1.86643	0.188866	ANKRD23	2	96824526	96844034	0.908239
ENSG00000164096	1.24773	0.18887	C4orf3	4	119296419	119304445	0.908239
ENSG00000168702	1.99651	0.186853	LRP1B	2	140231423	142131701	0.908239
ENSG00000168843	2.16715	0.19026	FSTL5	4	161383897	162164035	0.908239
ENSG00000175065	2.82438	0.190329	DSG4	18	31376777	31414912	0.908239
ENSG00000184076	1.29758	0.191555	UQCR10	22	29767369	29770413	0.908239
ENSG00000188219	2.33785	0.189955	POTEE	2	131218067	131265278	0.908239
ENSG00000197563	0.627932	0.192224	PIGN	18	61905255	62187118	0.908239
ENSG00000211658	1.97763	0.189835	IGLV3-27	22	22668288	22668806	0.908239
ENSG00000214429	-1.30354	0.192391	CYCSP6	2	78412793	78413094	0.908239
ENSG00000214602	1.61841	0.190067	CTBP2P5	2	48915267	48916530	0.908239
ENSG00000224099	1.10616	0.188948	AC064834.1	2	195448532	195478925	0.908239
ENSG00000224137	2.07794	0.187454	LINC01857	2	207662375	207667024	0.908239
ENSG00000224184	1.68308	0.18563	MIR3681HG	2	11848622	12578348	0.908239
ENSG00000225205	2.28467	0.191772	AC093818.1	2	172480840	172556564	0.908239
ENSG00000225636	1.60443	0.189177	HNRNPA3P15	2	197014990	197016015	0.908239
ENSG00000226972	2.26436	0.186865	RPL12P19	2	44270621	44271106	0.908239
ENSG00000226992	1.47382	0.188928	AC144525.1	2	238788648	238789716	0.908239
ENSG00000230611	1.39957	0.185319	HMGB1P27	2	191174233	191174835	0.908239
ENSG00000231494	2.00975	0.191263	AC104634.3	2	231559903	231560364	0.908239
ENSG00000249091	-1.31639	0.188043	RP11-733C7.1	4	138277115	138281784	0.908239
ENSG00000250038	0.858412	0.186978	RP11-180C1.1	4	28362279	28402864	0.908239
ENSG00000265514	1.3269	0.184541	LINC01892	18	5081182	5095815	0.908239
ENSG00000138764	1.99248	0.193038	CCNG2	4	77157151	77433388	0.90976
ENSG00000264472	-1.30059	0.193401	RP11-861L17.3	18	68899781	68902255	0.910321
ENSG00000183840	1.53726	0.193719	GPR39	2	132416574	132646559	0.910672
ENSG00000222031	-1.29615	0.194923	AC023469.1	2	151001220	151048774	0.915186
ENSG00000074211	1.96912	0.197245	PPP2R2C	4	6320578	6563600	0.915747
ENSG00000100028	1.9373	0.195566	SNRPD3	22	24555503	24583749	0.915747
ENSG00000158435	2.08609	0.197239	CNOT11	2	101252867	101270316	0.915747
ENSG00000174796	2.19486	0.195553	THAP6	4	75513946	75550473	0.915747
ENSG00000185231	1.37095	0.197003	MC2R	18	13882044	13915707	0.915747
ENSG00000187736	1.68667	0.196507	NHEJ1	2	219075317	219160865	0.915747
ENSG00000224655	1.15809	0.19706	LINC01823	2	121790444	121796702	0.915747
ENSG00000231040	1.29305	0.195994	LINC01911	2	146837749	146850310	0.915747
ENSG00000248840	1.93044	0.197239	RP11-357G3.2	4	3312512	3313058	0.915747
ENSG00000115446	1.66352	0.198401	UNC50	2	98608579	98618515	0.919468
ENSG00000132305	0.443805	0.198933	IMMT	2	86143932	86195589	0.919468
ENSG00000176720	1.87132	0.19903	BOK	2	241558721	241574138	0.919468
ENSG00000242686	0.573253	0.199009	RP11-1191J2.2	4	652850	656213	0.919468
ENSG00000088179	1.68472	0.199372	PTPN4	2	119759631	119983818	0.919915
ENSG00000143952	1.59796	0.200754	VPS54	2	63892146	64019072	0.920584
ENSG00000143995	1.83351	0.200333	MEIS1	2	66433471	66573869	0.920584
ENSG00000144119	1.74447	0.20016	C1QL2	2	119156243	119158889	0.920584
ENSG00000144583	2.15975	0.200079	2024-03-04	2	216257865	216372027	0.920584
ENSG00000163734	2.13574	0.201048	CXCL3	4	74036589	74038807	0.920584
ENSG00000164093	2.10512	0.201485	PITX2	4	110617423	110642123	0.920584
ENSG00000186825	2.45989	0.200983	C2orf27B	2	131794961	131801661	0.920584
ENSG00000229226	1.27802	0.201244	BTF3L4P4	4	168598240	168598757	0.920584
ENSG00000101624	1.69371	0.202044	CEP76	18	12661833	12701113	0.921454
ENSG00000168958	1.10828	0.202415	MFF	2	227325165	227357836	0.921454
ENSG00000229352	1.57669	0.202287	AC007563.3	2	216799608	216805335	0.921454
ENSG00000245384	1.57961	0.202761	CXXC4-AS1	4	104643011	104697592	0.921908
ENSG00000099957	1.01101	0.204276	P2RX6	22	21015027	21028717	0.923191
ENSG00000100325	1.1521	0.204169	ASCC2	22	29788608	29838304	0.923191
ENSG00000118960	1.42737	0.20408	HS1BP3	2	20560448	20651089	0.923191
ENSG00000181826	1.31804	0.203936	RELL1	4	37612901	37686376	0.923191
ENSG00000226261	0.853289	0.203959	AC064836.3	2	202336024	202336727	0.923191
ENSG00000046604	1.28257	0.206092	DSG2	18	31498043	31549008	0.923484
ENSG00000065882	1.76396	0.209378	TBC1D1	4	37891087	38139175	0.923484
ENSG00000084092	0.705816	0.209234	NOA1	4	56963370	56978639	0.923484
ENSG00000100170	2.00206	0.205813	SLC5A1	22	32043032	32113029	0.923484
ENSG00000100285	1.44814	0.21248	NEFH	22	29480243	29491390	0.923484
ENSG00000115525	1.4597	0.208602	ST3GAL5	2	85837120	85905199	0.923484
ENSG00000119782	1.99821	0.205783	FKBP1B	2	24049701	24063681	0.923484
ENSG00000119862	1.77377	0.211275	LGALSL	2	64453969	64461381	0.923484
ENSG00000144306	1.51145	0.21249	SCRN3	2	174395730	174429575	0.923484
ENSG00000145248	1.09102	0.210577	SLC10A4	4	48483343	48489196	0.923484
ENSG00000152253	1.08247	0.209652	SPC25	2	168834132	168913371	0.923484
ENSG00000155066	1.15167	0.207507	PROM2	2	95274453	95291308	0.923484
ENSG00000163794	1.88481	0.212303	UCN	2	27307440	27308445	0.923484
ENSG00000167216	0.954288	0.209354	KATNAL2	18	46917506	47102243	0.923484
ENSG00000168491	1.34601	0.205468	CCDC110	4	185445182	185471104	0.923484
ENSG00000168955	1.86704	0.212732	TM4SF20	2	227362156	227381995	0.923484
ENSG00000175509	1.509	0.210971	RP11-395L14.13	2	113667478	113668621	0.923484
ENSG00000176136	1.92529	0.211548	MC5R	18	13824149	13827323	0.923484
ENSG00000182944	2.73657	0.21048	EWSR1	22	29268009	29300525	0.923484
ENSG00000188011	1.47965	0.204983	RTP5	2	241869600	241873823	0.923484
ENSG00000211656	1.35827	0.210432	IGLV2-33	22	22588155	22588688	0.923484
ENSG00000223704	1.56304	0.210315	LINC01422	22	26858634	26865786	0.923484
ENSG00000223734	2.4824	0.207185	RP11-644K8.1	2	20052134	20054496	0.923484
ENSG00000223935	1.79476	0.206227	AC008074.3	2	64395220	64453798	0.923484
ENSG00000225421	1.69458	0.209071	AC019330.1	2	198493242	198772356	0.923484
ENSG00000226622	2.15538	0.205461	AC092155.4	2	62590255	62662654	0.923484
ENSG00000227028	2.94887	0.206458	SLC8A1-AS1	2	39786453	40255209	0.923484
ENSG00000231035	1.81868	0.211536	RPL7L1P9	2	217760547	217761291	0.923484
ENSG00000243260	-1.25222	0.210488	RN7SL558P	4	39761000	39761298	0.923484
ENSG00000248810	0.943628	0.210892	RP11-362F19.1	4	141319450	141332618	0.923484
ENSG00000250033	2.2969	0.211442	SLC7A11-AS1	4	138057464	138178177	0.923484
ENSG00000263745	1.88522	0.210333	RP11-161I6.2	18	1883524	2489426	0.923484
ENSG00000264151	1.59048	0.212689	RP11-739N10.1	18	27336379	27595164	0.923484
ENSG00000264880	0.337561	0.212008	RP11-805F19.1	18	15159724	15164467	0.923484
ENSG00000157796	1.34524	0.214011	WDR19	4	39182404	39285810	0.927961
ENSG00000225539	1.54227	0.214691	LINC01821	2	194344269	194419645	0.929832
ENSG00000169599	0.968483	0.215417	NFU1	2	69395750	69437628	0.931356
ENSG00000248143	1.2382	0.21564	RP11-324J13.2	4	43457527	43492543	0.931356
ENSG00000248980	1.24269	0.21579	RP11-87F15.2	4	176308268	176320458	0.931356
ENSG00000249145	0.215563	0.216434	RP11-774O3.2	4	8320176	8320278	0.933058
ENSG00000171497	1.07557	0.216956	PPID	4	158709624	158723396	0.933162
ENSG00000248431	0.309136	0.21677	AC005150.1	4	162740668	162742048	0.933162
ENSG00000100239	0.866041	0.221373	PPP6R2	22	50343304	50444999	0.935153
ENSG00000123612	1.56816	0.219122	ACVR1C	2	157526767	157629005	0.935153
ENSG00000152229	1.71664	0.219499	PSTPIP2	18	45983536	46072260	0.935153
ENSG00000155729	1.98475	0.219322	KCTD18	2	200488952	200519784	0.935153
ENSG00000176771	1.95444	0.218894	NCKAP5	2	132671799	133568463	0.935153
ENSG00000184983	11.1226	0.218681	NDUFA6	22	42085525	42090930	0.935153
ENSG00000185631	-1.22287	0.221377	AC017079.3	2	128203361	128203775	0.935153
ENSG00000213620	1.22418	0.220885	AL121657.4	2	31290762	31291604	0.935153
ENSG00000214062	1.93776	0.221178	RPL7P17	4	77082403	77083126	0.935153
ENSG00000224637	-1.22301	0.221325	PDSS1P2	2	44166266	44166943	0.935153
ENSG00000247950	1.91241	0.21793	SEC24B-AS1	4	109347475	109433771	0.935153
ENSG00000249755	3.48023	0.221418	RP11-466G12.2	4	88527160	88528170	0.935153
ENSG00000249847	-1.22573	0.2203	RP11-192C21.2	4	134932889	134934131	0.935153
ENSG00000249863	0.574912	0.221055	RP11-177C12.1	4	37868292	37869978	0.935153
ENSG00000264235	2.28242	0.218031	RP13-270P17.1	18	3255436	3261850	0.935153
ENSG00000264334	-1.22562	0.220342	RP11-671C19.2	18	77983020	77986610	0.935153
ENSG00000138670	1.6354	0.22185	RASGEF1B	4	81426393	82044244	0.935537
ENSG00000198099	1.01575	0.222009	ADH4	4	99123657	99157792	0.935537
ENSG00000119729	1.72472	0.222316	RHOQ	2	46542728	46583121	0.935779
ENSG00000115661	1.55992	0.222569	STK16	2	219245479	219249710	0.935789
ENSG00000125551	0.404528	0.223158	PLGLB2	2	87748087	87758793	0.937215
ENSG00000164112	3.18357	0.223702	TMEM155	4	121758933	121764294	0.938447
ENSG00000018699	1.03227	0.225249	TTC27	2	32628032	32821051	0.940575
ENSG00000185133	2.01352	0.224915	INPP5J	22	31122731	31134696	0.940575
ENSG00000197046	1.71667	0.225467	SIGLEC15	18	45825512	45842556	0.940575
ENSG00000197057	1.8862	0.225161	DTHD1	4	36281622	36345756	0.940575
ENSG00000229370	1.37063	0.224678	AC092635.1	2	13537673	13609168	0.940575
ENSG00000187860	1.4188	0.225818	CCDC157	22	30356635	30376829	0.940992
ENSG00000213236	1.98049	0.226782	YWHAZP2	2	126557435	126558162	0.941979
ENSG00000228043	1.70847	0.22655	AC097721.2	2	138418284	138501698	0.941979
ENSG00000230595	1.20862	0.22681	RSL24D1P2	2	62561058	62561423	0.941979
ENSG00000116095	1.49233	0.227401	PLEKHA3	2	178480468	178516462	0.942353
ENSG00000141469	1.8842	0.227924	SLC14A1	18	45724127	45752520	0.942353
ENSG00000167220	0.780449	0.228159	HDHD2	18	47108063	47150520	0.942353
ENSG00000213239	1.06488	0.227414	NPM1P32	2	121708512	121709115	0.942353
ENSG00000226087	1.41025	0.227691	AC106869.2	2	47225794	47239225	0.942353
ENSG00000249148	2.70186	0.228578	AC006445.7	4	13631820	13632599	0.943043
ENSG00000100296	0.621893	0.229371	THOC5	22	29505879	29554254	0.943513
ENSG00000123610	1.61146	0.229887	TNFAIP6	2	151357592	151380048	0.943513
ENSG00000138758	1.46582	0.229893	SEPT11	4	76949703	77040384	0.943513
ENSG00000154655	1.96363	0.229953	L3MBTL4	18	5954706	6415237	0.943513
ENSG00000213279	2.89409	0.229307	RP1-29C18.9	22	49572264	49575426	0.943513
ENSG00000224509	1.98685	0.230573	AC010884.1	2	104936241	105038496	0.945022
ENSG00000128059	1.8515	0.231437	PPAT	4	56393362	56435615	0.946487
ENSG00000250193	-1.19669	0.231427	RP11-419L4.1	4	129299175	129305022	0.946487
ENSG00000054219	0.283761	0.244108	LY75	2	159803355	159904749	0.948797
ENSG00000070190	1.24474	0.241894	DAPP1	4	99816833	99870154	0.948797
ENSG00000071082	1.51063	0.23275	RPL31	2	101002245	101024032	0.948797
ENSG00000082153	1.59718	0.245445	BZW1	2	200810594	200827338	0.948797
ENSG00000082397	1.66472	0.241535	EPB41L3	18	5392381	5630700	0.948797
ENSG00000087266	1.43561	0.24	SH3BP2	4	2793023	2841098	0.948797
ENSG00000100122	1.77229	0.235325	CRYBB1	22	26599278	26618088	0.948797
ENSG00000100345	1.83083	0.248857	MYH9	22	36281281	36388018	0.948797
ENSG00000101638	1.97425	0.249395	ST8SIA5	18	46667821	46759257	0.948797
ENSG00000109381	2.54371	0.252211	ELF2	4	139028112	139177218	0.948797
ENSG00000115216	0.730875	0.233858	NRBP1	2	27427790	27442259	0.948797
ENSG00000115226	1.72333	0.252498	FNDC4	2	27491883	27495245	0.948797
ENSG00000115761	0.981506	0.246224	NOL10	2	10570766	10689987	0.948797
ENSG00000124357	0.455586	0.235776	NAGK	2	71064344	71079805	0.948797
ENSG00000132300	1.92503	0.243923	PTCD3	2	86106182	86142157	0.948797
ENSG00000133256	1.91986	0.244759	PDE6B	4	625584	670782	0.948797
ENSG00000134962	1.26381	0.238927	KLB	4	39406853	39451536	0.948797
ENSG00000136689	2.18193	0.245057	IL1RN	2	113107214	113134016	0.948797
ENSG00000136698	1.72178	0.250857	CFC1	2	130592168	130599575	0.948797
ENSG00000141655	0.913366	0.244636	TNFRSF11A	18	62325287	62391292	0.948797
ENSG00000145390	1.21066	0.240549	USP53	4	119212645	119295517	0.948797
ENSG00000145835	1.14702	0.251373	CDKN2AIPNLP2	2	26827169	26827520	0.948797
ENSG00000152595	1.64528	0.233996	MEPE	4	87821411	87846817	0.948797
ENSG00000156973	1.93031	0.239035	PDE6D	2	231732425	231786272	0.948797
ENSG00000157992	0.728686	0.250448	KRTCAP3	2	27442366	27446481	0.948797
ENSG00000159692	1.9155	0.250573	CTBP1	4	1211448	1249137	0.948797
ENSG00000159733	1.17695	0.246292	ZFYVE28	4	2269582	2418663	0.948797
ENSG00000163029	2.88279	0.24573	SMC6	2	17663812	17800242	0.948797
ENSG00000163440	2.01027	0.239516	PDCL2	4	55556525	55592212	0.948797
ENSG00000163521	1.02083	0.251827	GLB1L	2	219236670	219245454	0.948797
ENSG00000163629	0.995157	0.249997	PTPN13	4	86594315	86815171	0.948797
ENSG00000164122	1.73325	0.247108	ASB5	4	176213673	176277571	0.948797
ENSG00000164163	1.53641	0.252203	ABCE1	4	145098217	145129179	0.948797
ENSG00000164168	1.88076	0.25181	TMEM184C	4	147617383	147672044	0.948797
ENSG00000169554	2.67046	0.246842	ZEB2	2	144364364	144524583	0.948797
ENSG00000171596	0.833993	0.25002	NMUR1	2	231523160	231530495	0.948797
ENSG00000180245	0.590531	0.234395	RRH	4	109827994	109844604	0.948797
ENSG00000181617	1.51417	0.236507	FDCSP	4	70226071	70235252	0.948797
ENSG00000182351	-1.1922	0.233181	CRIP1P4	22	24712292	24712520	0.948797
ENSG00000183091	2.11014	0.238976	NEB	2	151485336	151734487	0.948797
ENSG00000183172	0.367757	0.246841	SMDT1	22	42079691	42084284	0.948797
ENSG00000185038	1.89594	0.237757	MROH2A	2	233775679	233833415	0.948797
ENSG00000185340	0.986205	0.252251	GAS2L1	22	29306582	29312785	0.948797
ENSG00000186575	1.43433	0.236973	NF2	22	29603556	29698598	0.948797
ENSG00000187323	1.8658	0.235642	DCC	18	52340172	53535903	0.948797
ENSG00000188668	0.981846	0.250449	OR7E90P	2	158874642	158875670	0.948797
ENSG00000196504	1.67311	0.236079	PRPF40A	2	152651593	152717892	0.948797
ENSG00000211676	1.64679	0.241603	IGLJ2	22	22899481	22899655	0.948797
ENSG00000213370	-1.18239	0.237051	RANP6	4	173633728	173634371	0.948797
ENSG00000213492	1.00833	0.250422	NT5C3AP1	4	117574512	117576174	0.948797
ENSG00000213901	1.59048	0.247153	SLC23A3	2	219161465	219170095	0.948797
ENSG00000213923	1.15059	0.239338	CSNK1E	22	38290691	38318084	0.948797
ENSG00000214886	-1.15332	0.248778	FAM177A1P1	4	98955982	98956767	0.948797
ENSG00000215456	1.13564	0.237848	BCRP4	22	22630065	22636153	0.948797
ENSG00000215498	-1.14494	0.252235	FAM230B	22	21167758	21302681	0.948797
ENSG00000223305	1.78677	0.235825	RN7SKP30	4	55540502	55540835	0.948797
ENSG00000224043	1.47342	0.235807	CCNT2-AS1	2	134735464	134877643	0.948797
ENSG00000224132	1.44098	0.242742	AC112715.2	2	237257091	237257676	0.948797
ENSG00000225413	1.09007	0.249923	AP000345.4	22	23512494	23513602	0.948797
ENSG00000225979	-1.14445	0.252436	AC010746.3	2	197311393	197312740	0.948797
ENSG00000226398	1.16969	0.242126	AC013480.2	2	42015625	42025302	0.948797
ENSG00000226994	2.83252	0.23362	AC012593.1	2	34799850	35185689	0.948797
ENSG00000228016	1.71382	0.234006	RAPGEF4-AS1	2	172677141	172736206	0.948797
ENSG00000228100	0.678516	0.25045	LINC01820	2	46392297	46394167	0.948797
ENSG00000230219	1.15978	0.246138	FAM92A1P2	4	183037665	183040119	0.948797
ENSG00000237125	1.032	0.236133	HAND2-AS1	4	173527376	173591324	0.948797
ENSG00000242882	1.50644	0.251001	RPL5P11	4	173419245	173420137	0.948797
ENSG00000248307	1.17014	0.241946	LINC00616	4	138027422	138130709	0.948797
ENSG00000248394	2.28931	0.238223	FOSL1P1	4	128155389	128156204	0.948797
ENSG00000249049	-1.1442	0.252539	RP11-763F8.1	4	91319034	91325306	0.948797
ENSG00000249066	-1.15989	0.246095	RP11-593F5.2	4	60750586	60789999	0.948797
ENSG00000250026	2.24547	0.239562	TMPRSS11BNL	4	68184081	68218080	0.948797
ENSG00000250078	-1.14781	0.251046	RP11-577G20.2	4	58562165	58565122	0.948797
ENSG00000250185	1.13441	0.247393	RCC2P8	4	108788745	108789779	0.948797
ENSG00000257267	1.36192	0.238197	ZNF271P	18	35290282	35328390	0.948797
ENSG00000263970	-1.17151	0.241395	RP11-789C17.5	18	8406862	8406953	0.948797
ENSG00000264564	-1.16932	0.242274	RP11-61D1.2	18	54525434	54525563	0.948797
ENSG00000264705	1.44316	0.246591	RP11-674P19.2	18	69212277	69214350	0.948797
ENSG00000264843	0.157917	0.232682	RP11-856M7.2	18	10704297	10709599	0.948797
ENSG00000264964	1.1278	0.243375	RP11-888D10.3	18	9315194	9334441	0.948797
ENSG00000265843	-1.15862	0.246611	LINC01029	18	77971294	77993722	0.948797
ENSG00000230952	0.098732	0.252801	AC099344.2	2	11357515	11365636	0.948829
ENSG00000099937	1.03317	0.254075	SERPIND1	22	20773879	20787720	0.949093
ENSG00000132466	1.95516	0.254125	ANKRD17	4	73073376	73258798	0.949093
ENSG00000163501	0.808463	0.254113	IHH	2	219054420	219060467	0.949093
ENSG00000213081	-1.14035	0.25414	AC012362.3	2	208360631	208361369	0.949093
ENSG00000226806	0.755338	0.253504	AC011893.3	2	135820191	135823087	0.949093
ENSG00000163631	2.34406	0.254505	ALB	4	73397114	73421412	0.949509
ENSG00000100304	0.676554	0.255359	TTLL12	22	43166622	43187133	0.949521
ENSG00000109743	1.49045	0.255523	BST1	4	15702950	15738313	0.949521
ENSG00000109814	0.957638	0.255096	UGDH	4	39498755	39528018	0.949521
ENSG00000132329	2.55017	0.255218	RAMP1	2	237858893	237912114	0.949521
ENSG00000128710	1.42109	0.256913	HOXD10	2	176108790	176119942	0.951848
ENSG00000202344	1.14827	0.256751	RN7SKP208	2	55951654	55952014	0.951848
ENSG00000263720	0.824821	0.256605	RP11-389J22.1	18	65865262	65866397	0.951848
ENSG00000115155	1.53406	0.257664	OTOF	2	26457203	26558698	0.95369
ENSG00000124006	1.30242	0.257946	OBSL1	2	219550742	219571859	0.953788
ENSG00000250137	2.73706	0.258501	RP11-380P13.1	4	23560923	23768652	0.954896
ENSG00000135903	1.34074	0.258974	PAX3	2	222199888	222298996	0.955118
ENSG00000162998	1.56119	0.259071	FRZB	2	182833275	182867162	0.955118
ENSG00000189306	0.719399	0.259598	RRP7A	22	42509968	42519802	0.955432
ENSG00000223999	1.0233	0.259922	LL22NC03-102D1.18	22	22692778	22693312	0.955432
ENSG00000248991	0.453076	0.259767	RP11-73G16.2	4	151919468	151943933	0.955432
ENSG00000115159	1.04263	0.262278	GPD2	2	156435290	156613735	0.958747
ENSG00000174227	0.8981	0.261535	PIGG	4	499210	539529	0.958747
ENSG00000178988	1.78478	0.26202	MRFAP1L1	4	6707701	6709880	0.958747
ENSG00000233860	1.346	0.261779	RP11-359D14.2	4	76756960	76758474	0.958747
ENSG00000249125	1.1207	0.262414	RP11-381N20.2	4	123490268	123522106	0.958747
ENSG00000263618	1.17679	0.261859	RP11-527H14.4	18	14903580	14915628	0.958747
ENSG00000265962	1.11275	0.262618	GACAT2	18	8695856	8707621	0.958747
ENSG00000115902	1.60237	0.26292	SLC1A4	2	64988477	65023865	0.958752
ENSG00000204406	2.28037	0.263131	MBD5	2	148021011	148516971	0.958752
ENSG00000100373	2.43809	0.26431	UPK3A	22	45284982	45295874	0.96153
ENSG00000116106	2.13789	0.266021	EPHA4	2	221418027	221572358	0.96153
ENSG00000119203	1.26263	0.26602	CPSF3	2	9423568	9473101	0.96153
ENSG00000145332	1.24409	0.267582	KLHL8	4	87160103	87240314	0.96153
ENSG00000151779	1.86654	0.266981	NBAS	2	15166909	15561330	0.96153
ENSG00000163069	1.62431	0.266448	SGCB	4	52020706	52038482	0.96153
ENSG00000163682	0.209567	0.267531	RPL9	4	39454124	39458586	0.96153
ENSG00000168135	1.5651	0.267208	KCNJ4	22	38426327	38455199	0.96153
ENSG00000203531	-1.11381	0.265362	AC016712.1	2	222698623	222699484	0.96153
ENSG00000204217	1.31166	0.266286	BMPR2	2	202376936	202567751	0.96153
ENSG00000224121	1.1114	0.266396	ATG12P2	2	222904640	222905055	0.96153
ENSG00000232021	1.62604	0.267213	LEF1-AS1	4	108167525	108256836	0.96153
ENSG00000248510	-1.11279	0.2658	RP11-145G20.1	4	96310701	96818864	0.96153
ENSG00000250102	-1.10846	0.267664	RP11-314N14.1	4	131380013	131541397	0.96153
ENSG00000263821	1.85537	0.268005	RP11-527H14.1	18	14978739	14979839	0.96153
ENSG00000265933	1.5057	0.267997	LINC00668	18	6919496	6929966	0.96153
ENSG00000100216	2.00906	0.269345	TOMM22	22	38681948	38685421	0.962052
ENSG00000144026	0.754174	0.268952	ZNF514	2	95147937	95165413	0.962052
ENSG00000152128	1.00182	0.27069	TMEM163	2	134455759	134719000	0.962052
ENSG00000170340	1.6986	0.270321	B3GNT2	2	62196113	62224731	0.962052
ENSG00000179676	1.01505	0.270433	LINC00305	18	64080009	64149030	0.962052
ENSG00000197557	1.58214	0.269115	TTC30A	2	177612992	177618966	0.962052
ENSG00000206181	2.4921	0.269716	ELOA2	18	47032572	47035621	0.962052
ENSG00000228613	1.49872	0.270722	AC144450.1	2	1546665	1620113	0.962052
ENSG00000242083	1.56772	0.269453	RPL7AP31	4	56356135	56356932	0.962052
ENSG00000249815	-1.1047	0.269288	RP11-269F21.3	4	111826881	112072698	0.962052
ENSG00000082929	1.27567	0.271209	LINC01587	4	5524569	5527801	0.96287
ENSG00000082212	1.61587	0.272804	ME2	18	50878734	50954257	0.964361
ENSG00000138380	0.877524	0.272216	CARF	2	202912227	202987063	0.964361
ENSG00000152953	1.37834	0.273433	STK32B	4	5051442	5500998	0.964361
ENSG00000188263	1.78035	0.273197	IL17REL	22	49994513	50012659	0.964361
ENSG00000225098	0.60568	0.27234	BCRP1	22	24259929	24261483	0.964361
ENSG00000227308	1.096	0.273077	AC009502.4	2	219685381	219737937	0.964361
ENSG00000236941	1.33777	0.272695	RP11-366M4.8	4	164948079	164949438	0.964361
ENSG00000171566	1.45865	0.273695	PLRG1	4	154535006	154550435	0.964377
ENSG00000202058	0.921905	0.273987	RN7SKP80	22	42565048	42565330	0.964496
ENSG00000249264	1.90843	0.274753	EEF1A1P9	4	105484698	105486080	0.965378
ENSG00000260578	1.44931	0.274636	CTD-2541J13.1	18	67481791	67484966	0.965378
ENSG00000248795	1.40339	0.275275	RP11-173E2.1	4	138560704	138561941	0.965617
ENSG00000249767	0.924695	0.275338	ENPP7P10	4	9079023	9141608	0.965617
ENSG00000100365	2.14306	0.277653	NCF4	22	36860988	36878015	0.97256
ENSG00000144468	1.70437	0.278097	RHBDD1	2	226835581	226999215	0.97256
ENSG00000225544	1.02434	0.278039	KB-1027C11.4	22	21885282	21885673	0.97256
ENSG00000115353	0.967307	0.278727	TACR1	2	75046463	75199700	0.97327
ENSG00000213729	0.946963	0.27882	AC098828.3	2	20155618	20156057	0.97327
ENSG00000115520	1.78933	0.280437	COQ10B	2	197453423	197475308	0.973465
ENSG00000115750	0.729627	0.279828	TAF1B	2	9843354	9934416	0.973465
ENSG00000176946	1.14145	0.279503	THAP4	2	241584405	241637212	0.973465
ENSG00000197182	1.60347	0.28017	MIRLET7BHG	22	46080312	46113928	0.973465
ENSG00000225111	1.67195	0.280189	AC083900.1	2	207868582	207869915	0.973465
ENSG00000228513	1.42524	0.279574	AC023271.1	2	203061314	203062278	0.973465
ENSG00000230076	2.56588	0.281014	RPL10P6	2	214847128	214847445	0.974564
ENSG00000115657	1.48102	0.281422	ABCB6	2	219209768	219213240	0.974874
ENSG00000159374	1.6917	0.281624	M1AP	2	74557883	74648338	0.974874
ENSG00000144036	1.09817	0.283357	EXOC6B	2	72175984	72826041	0.975078
ENSG00000145431	1.03836	0.283252	PDGFC	4	156760454	156971394	0.975078
ENSG00000183597	1.52612	0.284029	TANGO2	22	20017014	20065878	0.975078
ENSG00000206140	1.33086	0.283121	TMEM191C	22	21466423	21469935	0.975078
ENSG00000225444	-1.07215	0.283652	LINC01867	2	52373118	52390012	0.975078
ENSG00000235902	1.50467	0.283715	RP11-626E13.1	4	185665885	185675417	0.975078
ENSG00000248196	1.52148	0.282433	RP11-476C8.2	4	87166844	87167734	0.975078
ENSG00000252680	0.748747	0.282873	RNA5SP449	18	9844717	9844846	0.975078
ENSG00000264236	1.07181	0.283803	RP11-861L17.2	18	68992718	68993375	0.975078
ENSG00000145354	0.249203	0.285104	CISD2	4	102868978	102889242	0.976976
ENSG00000203527	0.986544	0.285059	Z99756.1	22	43275955	43283830	0.976976
ENSG00000170178	0.97697	0.285428	HOXD12	2	176099730	176101193	0.977192
ENSG00000005436	0.765276	0.286828	GCFC2	2	75652000	75710989	0.979299
ENSG00000152133	1.51249	0.286668	GPATCH11	2	37084451	37099209	0.979299
ENSG00000178385	1.71902	0.286623	PLEKHM3	2	207821288	208025560	0.979299
ENSG00000075275	0.0250239	0.287304	CELSR1	22	46360834	46537170	0.98003
ENSG00000229816	1.86867	0.287904	DDX50P1	2	32201600	32203999	0.981181
ENSG00000063660	1.36839	0.289918	GPC1	2	240435671	240468078	0.981375
ENSG00000109670	1.71632	0.28979	FBXW7	4	152321259	152536101	0.981375
ENSG00000130508	1.3562	0.290576	PXDN	2	1631887	1744852	0.981375
ENSG00000151615	0.770572	0.290121	POU4F2	4	146638893	146642474	0.981375
ENSG00000152102	2.53891	0.289051	FAM168B	2	131047876	131093460	0.981375
ENSG00000153823	1.43959	0.290458	PID1	2	228850526	229271285	0.981375
ENSG00000158552	0.893036	0.289622	ZFAND2B	2	219195237	219209651	0.981375
ENSG00000164099	1.55828	0.290273	PRSS12	4	118280038	118353003	0.981375
ENSG00000173559	1.58889	0.290584	NABP1	2	191678127	191696659	0.981375
ENSG00000247130	1.0588	0.28969	RP11-366H4.3	4	188140822	188143379	0.981375
ENSG00000070413	0.464406	0.291428	DGCR2	22	19036282	19122454	0.982513
ENSG00000138757	0.251424	0.29184	G3BP2	4	75642782	75724525	0.982513
ENSG00000163254	1.05387	0.291943	CRYGC	2	208128137	208129830	0.982513
ENSG00000170509	0.873872	0.291971	HSD17B13	4	87303789	87322906	0.982513
ENSG00000100030	1.67196	0.292606	MAPK1	22	21754500	21867680	0.983765
ENSG00000227617	0.669674	0.292986	CERS6-AS1	2	168775196	168786961	0.984159
ENSG00000133460	3.19098	0.293693	SLC2A11	22	23857040	23886309	0.984767
ENSG00000185608	1.68084	0.293466	MRPL40	22	19431902	19436075	0.984767
ENSG00000116044	1.42555	0.294541	NFE2L2	2	177227595	177265131	0.985842
ENSG00000186854	0.846784	0.294298	TRABD2A	2	84821650	84907008	0.985842
ENSG00000100242	1.51016	0.295618	SUN2	22	38735042	38766333	0.985856
ENSG00000100380	0.636487	0.296719	ST13	22	40824535	40857022	0.985856
ENSG00000135999	1.57973	0.296487	EPC2	2	148644440	148787568	0.985856
ENSG00000138442	1.38414	0.296234	WDR12	2	202874782	203014798	0.985856
ENSG00000152242	1.58607	0.295948	C18orf25	18	46173553	46266991	0.985856
ENSG00000186146	0.443074	0.295133	DEFB131	4	9444534	9450514	0.985856
ENSG00000205111	1.37616	0.295785	CDKL4	2	39175646	39229588	0.985856
ENSG00000249077	1.11315	0.295445	RP11-478C1.8	4	2324467	2325082	0.985856
ENSG00000260759	-1.04307	0.296916	RP11-677O4.2	18	11666456	11670165	0.985856
ENSG00000018510	1.11521	0.299393	AGPS	2	177392698	177559299	0.986045
ENSG00000115649	1.15322	0.29965	CNPPD1	2	219171897	219177922	0.986045
ENSG00000138083	0.998832	0.300258	SIX3	2	44941898	44946077	0.986045
ENSG00000138771	1.09891	0.300623	SHROOM3	4	76435100	76783253	0.986045
ENSG00000144021	0.249783	0.300173	CIAO1	2	96266132	96271645	0.986045
ENSG00000145425	1.38069	0.298881	RPS3A	4	151099573	151104652	0.986045
ENSG00000151014	1.77631	0.300662	NOCT	4	139015789	139045939	0.986045
ENSG00000201816	1.0392	0.298711	SNORA73	18	56079394	56079580	0.986045
ENSG00000226321	2.06106	0.29757	CROCC2	2	240906330	240993311	0.986045
ENSG00000226742	1.29983	0.298286	HSBP1L1	18	79964561	79970810	0.986045
ENSG00000228206	1.63747	0.300326	AC016717.1	2	225698254	225698513	0.986045
ENSG00000249970	1.04135	0.297714	RP11-622A1.1	4	73543822	73544013	0.986045
ENSG00000249988	-1.03683	0.299813	RP11-669M16.1	4	14164455	14242813	0.986045
ENSG00000250030	1.03916	0.29873	RP11-584P21.4	4	67446267	67446574	0.986045
ENSG00000163046	1.97124	0.301968	ANKRD30BL	2	132147591	132257969	0.987704
ENSG00000175329	1.33998	0.301762	ISX	22	35066136	35087387	0.987704
ENSG00000184117	0.329907	0.302747	NIPSNAP1	22	29554808	29581337	0.987704
ENSG00000204588	0.403586	0.302752	LINC01123	2	109988395	109996140	0.987704
ENSG00000207148	-1.03322	0.301499	Y_RNA	4	121329069	121329170	0.987704
ENSG00000213699	1.16407	0.30228	SLC35F6	2	26764284	26781231	0.987704
ENSG00000151790	1.4019	0.303105	TDO2	4	155854738	155920406	0.987995
ENSG00000100346	1.29983	0.305142	CACNA1I	22	39570753	39689737	0.992023
ENSG00000171853	0.309638	0.305016	TRAPPC12	2	3379675	3485094	0.992023
ENSG00000206869	3.16457	0.305401	SNORA70F	2	164687643	164687777	0.992023
ENSG00000249693	0.660683	0.30466	THEGL	4	56530609	56603507	0.992023
ENSG00000036257	1.91412	0.306154	CUL3	2	224470150	224585397	0.992792
ENSG00000170417	1.50041	0.306434	TMEM182	2	102736905	103019900	0.992792
ENSG00000231824	1.45613	0.306346	AKAIN1	18	5145285	5197503	0.992792
ENSG00000135605	1.62901	0.307561	TEC	4	48135783	48269864	0.995581
ENSG00000028116	0.925504	0.325583	VRK2	2	57907651	58159920	0.995727
ENSG00000071054	1.53247	0.308763	MAP4K4	2	101696850	101894689	0.995727
ENSG00000079263	1.7387	0.316045	SP140	2	230203624	230313215	0.995727
ENSG00000091106	0.373264	0.315332	NLRC4	2	32224453	32265854	0.995727
ENSG00000100109	0.925267	0.312599	TFIP11	22	26491225	26512505	0.995727
ENSG00000100292	2.91578	0.313129	HMOX1	22	35380361	35394214	0.995727
ENSG00000101605	1.17809	0.324956	MYOM1	18	3066807	3220108	0.995727
ENSG00000101665	1.21016	0.322909	SMAD7	18	48919853	48950711	0.995727
ENSG00000101695	1.54935	0.32025	RNF125	18	32018372	32073213	0.995727
ENSG00000115204	2.01841	0.321485	MPV17	2	27309492	27325680	0.995727
ENSG00000118997	2.57654	0.318958	DNAH7	2	195737703	196068812	0.995727
ENSG00000125611	0.74454	0.30927	CHCHD5	2	112584240	112589275	0.995727
ENSG00000127419	1.23648	0.31904	TMEM175	4	932387	958656	0.995727
ENSG00000128709	1.25072	0.319308	HOXD9	2	176122720	176124937	0.995727
ENSG00000135953	1.70019	0.320444	MFSD9	2	102715840	102736888	0.995727
ENSG00000138002	1.48817	0.317138	IFT172	2	27444371	27489789	0.995727
ENSG00000138641	0.893714	0.321038	HERC3	4	88522030	88708542	0.995727
ENSG00000138767	0.679748	0.322143	CNOT6L	4	77713387	77819615	0.995727
ENSG00000145365	1.68069	0.326409	TIFA	4	112274542	112285903	0.995727
ENSG00000151470	0.479216	0.315513	C4orf33	4	129093608	129116640	0.995727
ENSG00000151962	1.47488	0.318144	RBM46	4	154781213	154828813	0.995727
ENSG00000153093	1.25364	0.324816	ACOXL	2	110732573	111118222	0.995727
ENSG00000162972	1.36558	0.319133	MAIP1	2	199955317	200008540	0.995727
ENSG00000163092	2.30477	0.32063	XIRP2	2	166888487	167259753	0.995727
ENSG00000163286	0.510373	0.325467	ALPPL2	2	232406843	232410714	0.995727
ENSG00000163633	1.19224	0.310773	C4orf36	4	86876205	86936202	0.995727
ENSG00000164040	1.79074	0.309489	PGRMC2	4	128269237	128288829	0.995727
ENSG00000166396	1.54803	0.314861	SERPINB7	18	63752935	63805376	0.995727
ENSG00000168280	1.10739	0.312343	KIF5C	2	148875250	149026759	0.995727
ENSG00000168427	0.86881	0.317354	KLHL30	2	238138722	238152888	0.995727
ENSG00000169744	1.53896	0.32537	LDB2	4	16501541	16898809	0.995727
ENSG00000171126	1.57681	0.315223	KCNG3	2	42442017	42494097	0.995727
ENSG00000171209	1.06877	0.311923	CSN3	4	70242588	70251428	0.995727
ENSG00000172878	0.35914	0.314591	METAP1D	2	171999583	172082430	0.995727
ENSG00000177483	0.130225	0.308524	RBM44	2	237798745	237842807	0.995727
ENSG00000180178	1.07558	0.317715	FAR2P1	2	129990456	130051131	0.995727
ENSG00000184139	1.52255	0.326498	RPL7AP28	4	131857343	131857913	0.995727
ENSG00000184945	0.742636	0.326368	AQP12A	2	240691845	240698483	0.995727
ENSG00000186716	0.343698	0.31057	BCR	22	23179704	23318037	0.995727
ENSG00000187689	0.187773	0.324516	AMTN	4	70518540	70532742	0.995727
ENSG00000196628	1.78459	0.323075	TCF4	18	55222331	55664787	0.995727
ENSG00000198948	1.63753	0.310842	MFAP3L	4	169986597	170033031	0.995727
ENSG00000211682	0.681297	0.320462	IGLJ6	22	22918132	22918201	0.995727
ENSG00000213772	-1.00146	0.316605	EIF1P7	2	9271292	9271628	0.995727
ENSG00000215333	-1.00948	0.312746	KRT18P23	22	44566965	44568247	0.995727
ENSG00000222000	1.12671	0.323264	AC092675.3	2	98331389	98356005	0.995727
ENSG00000222404	0.832077	0.313254	RN7SKP281	2	157298807	157299158	0.995727
ENSG00000223198	0.702928	0.31656	RNU2-22P	2	231501990	231502201	0.995727
ENSG00000224646	0.761582	0.325825	AC007387.2	2	74754670	74754819	0.995727
ENSG00000226423	1.06788	0.310925	AC093642.4	2	242025183	242026176	0.995727
ENSG00000227632	1.78853	0.322725	AC018804.6	2	130202312	130212628	0.995727
ENSG00000227744	1.55591	0.316652	LINC01940	2	238919302	238926269	0.995727
ENSG00000227946	1.39332	0.311952	AC007383.3	2	206084605	206086564	0.995727
ENSG00000228802	0.998457	0.318058	AC073641.2	2	223965701	223965904	0.995727
ENSG00000228909	0.981918	0.32614	LINC01803	2	219904051	219904889	0.995727
ENSG00000230587	1.36056	0.323836	AC093609.1	2	43097746	43102691	0.995727
ENSG00000231083	-0.994172	0.320139	AC011747.6	2	8600892	8622942	0.995727
ENSG00000231707	-0.989344	0.322495	PABPC1P1	4	39973444	39974338	0.995727
ENSG00000235297	1.76786	0.31308	FAUP1	18	74389884	74390297	0.995727
ENSG00000242102	0.547673	0.316594	RN7SL152P	4	140577925	140578222	0.995727
ENSG00000248346	-1.00144	0.316612	RP11-292D4.1	4	146957438	146975457	0.995727
ENSG00000249673	0.798781	0.316359	NOP14-AS1	4	2934899	2961738	0.995727
ENSG00000249858	0.653751	0.315591	SNX5P1	4	76344550	76345590	0.995727
ENSG00000249885	1.4017	0.324734	ARHGEF38-IT1	4	105561591	105570238	0.995727
ENSG00000259256	1.00221	0.316241	LINC01895	18	3347776	3350559	0.995727
ENSG00000264269	1.6344	0.322618	RP11-15F12.1	18	49023703	49048474	0.995727
ENSG00000264315	1.32	0.32498	HNRNPA1P11	18	72618267	72619222	0.995727
ENSG00000264464	0.990371	0.321993	RP11-110H1.8	18	49499390	49501860	0.995727
ENSG00000265091	0.928956	0.315074	RP11-835E18.5	18	5232876	5235900	0.995727
ENSG00000265101	-1.01962	0.307906	CTD-2382H12.1	18	78925064	78927441	0.995727
ENSG00000265128	1.00015	0.317238	RP11-15F12.3	18	49116301	49126479	0.995727
ENSG00000115241	0.545345	0.327293	PPM1G	2	27381194	27409687	0.996969
ENSG00000144188	0.796728	0.327439	TRIM43CP	2	97025981	97031636	0.996969
ENSG00000172250	0.259512	0.329304	SERHL	22	42500590	42509110	0.998633
ENSG00000177337	1.38022	0.329374	DLGAP1-AS1	18	3593732	3598352	0.998633
ENSG00000183169	0.763854	0.329749	POM121L1P	22	22639177	22644473	0.998633
ENSG00000215127	1.53917	0.32903	SYT14P1	4	68061822	68063269	0.998633
ENSG00000223006	2.04071	0.328624	RN7SKP137	4	121061172	121061478	0.998633
ENSG00000227107	0.31442	0.329341	AC096574.5	2	237612977	237626525	0.998633
ENSG00000229503	0.926049	0.329853	AC092155.1	2	62532583	62533059	0.998633
ENSG00000049323	0.651596	0.336367	LTBP1	2	32946972	33399509	0.998883
ENSG00000053900	4.67157	0.341274	ANAPC4	4	25377213	25418498	0.998883
ENSG00000054356	1.38083	0.341679	PTPRN	2	219289623	219309648	0.998883
ENSG00000065413	0.833173	0.342672	ANKRD44	2	196967017	197311173	0.998883
ENSG00000100276	1.12077	0.341041	RASL10A	22	29312933	29319679	0.998883
ENSG00000100379	1.49745	0.340886	KCTD17	22	37051736	37063390	0.998883
ENSG00000101596	1.08898	0.343924	SMCHD1	18	2655738	2805017	0.998883
ENSG00000109606	1.5628	0.338063	DHX15	4	24517441	24584550	0.998883
ENSG00000128040	1.33196	0.332538	SPINK2	4	56809861	56821742	0.998883
ENSG00000130561	1.29813	0.341686	SAG	2	233307816	233347055	0.998883
ENSG00000132313	0.693869	0.342313	MRPL35	2	86199355	86213794	0.998883
ENSG00000132405	1.58083	0.334767	TBC1D14	4	6909242	7030553	0.998883
ENSG00000135966	1.19247	0.34096	TGFBRAP1	2	105264391	105330034	0.998883
ENSG00000143919	0.695745	0.342499	CAMKMT	2	44361950	44772592	0.998883
ENSG00000144057	1.34388	0.337638	ST6GAL2	2	106801600	106887108	0.998883
ENSG00000144369	1.30053	0.33793	FAM171B	2	186693971	186765965	0.998883
ENSG00000145244	1.72697	0.334884	CORIN	4	47593998	47838106	0.998883
ENSG00000145331	0.734285	0.343587	TRMT10A	4	99546709	99564032	0.998883
ENSG00000152127	1.1446	0.332086	MGAT5	2	134119983	134454621	0.998883
ENSG00000158270	0.763832	0.340087	COLEC12	18	316987	500722	0.998883
ENSG00000163293	0.594209	0.33679	NIPAL1	4	47914206	48040173	0.998883
ENSG00000163497	1.42411	0.335617	FEV	2	218981087	218985657	0.998883
ENSG00000167037	1.15369	0.336778	SGSM1	22	24806169	24927578	0.998883
ENSG00000168564	1.3483	0.331148	CDKN2AIP	4	183444591	183448198	0.998883
ENSG00000169629	5.03273	0.341669	RGPD8	2	112370092	112434488	0.998883
ENSG00000171865	1.44518	0.336555	RNASEH1	2	3544793	3558491	0.998883
ENSG00000172238	0.662447	0.330753	ATOH1	4	93828753	93830964	0.998883
ENSG00000172466	1.02244	0.343544	ZNF24	18	35332212	35345482	0.998883
ENSG00000174130	1.01258	0.330614	TLR6	4	38823715	38843791	0.998883
ENSG00000174607	1.17346	0.341788	UGT8	4	114598455	114678224	0.998883
ENSG00000176890	1.2292	0.334711	TYMS	18	657604	673578	0.998883
ENSG00000184459	0.80665	0.33406	BPIFC	22	32413847	32464484	0.998883
ENSG00000185065	1.81954	0.334105	AC000068.5	22	19448233	19449909	0.998883
ENSG00000185078	0.970082	0.332006	AC093698.1	2	208031383	208031953	0.998883
ENSG00000186487	1.42309	0.334681	MYT1L	2	1789113	2331260	0.998883
ENSG00000187012	2.42599	0.341757	LINC00207	22	44569339	44572341	0.998883
ENSG00000187905	0.948406	0.344263	LRRC74B	22	21045987	21060528	0.998883
ENSG00000188511	0.299173	0.341042	C22orf34	22	49414524	49657542	0.998883
ENSG00000203643	0.950237	0.341992	AC012456.3	2	11721619	11724222	0.998883
ENSG00000211638	0.383083	0.330694	IGLV8-61	22	22098700	22099212	0.998883
ENSG00000214125	0.949675	0.342277	RP3-412A9.15	22	31155966	31156647	0.998883
ENSG00000214484	-0.966267	0.333911	RPSAP28	2	73370019	73370892	0.998883
ENSG00000220891	0.970346	0.331874	LL22NC03-63E9.3	22	22559343	22566602	0.998883
ENSG00000225449	4.55011	0.342301	RAB6C-AS1	2	129966592	129979663	0.998883
ENSG00000227304	1.68375	0.340029	RP11-791G16.2	4	82494786	82496278	0.998883
ENSG00000231259	4.31114	0.34435	AC125232.1	2	87031815	87053069	0.998883
ENSG00000231336	0.302893	0.343788	AC017006.3	2	46166789	46167978	0.998883
ENSG00000249341	1.7961	0.3441	RP11-317M11.1	4	53659208	53737156	0.998883
ENSG00000249534	2.02785	0.34067	LINC01258	4	38420662	38523180	0.998883
ENSG00000260552	0.991878	0.335696	RP11-49I11.1	18	36187235	36187448	0.998883
ENSG00000263829	2.25421	0.338832	FAM60BP	18	26255698	26256355	0.998883
ENSG00000264570	-0.968702	0.332694	SNX19P3	18	14629832	14632806	0.998883
ENSG00000266127	0.946996	0.343641	ZNF415P1	18	9785108	9787805	0.998883
ENSG00000266145	0.552024	0.342127	RHOT1P1	18	14222008	14222331	0.998883
ENSG00000136699	0.943715	0.344703	SMPD4	2	130151392	130182626	0.999132
ENSG00000172318	1.3963	0.34534	B3GALT1	2	167868948	167874041	0.999429
ENSG00000186143	0.94392	0.345211	PRR30	2	27136848	27139410	0.999429
ENSG00000002549	0	1	LAP3	4	17577192	17607972	1
ENSG00000002587	0	1	HS3ST1	4	11393150	11429765	1
ENSG00000003393	0	1	ALS2	2	201700554	201781189	1
ENSG00000003400	0	1	CASP10	2	201182881	201229406	1
ENSG00000003402	0	1	CFLAR	2	201116104	201176687	1
ENSG00000003436	0.143049	0.786859	TFPI	2	187464230	187565760	1
ENSG00000003509	0	1	NDUFAF7	2	37231714	37253403	1
ENSG00000004468	0	1	CD38	4	15778275	15853230	1
ENSG00000005448	0	1	WDR54	2	74421678	74425755	1
ENSG00000007001	0	1	UPP2	2	157876702	158136154	1
ENSG00000007062	0	1	PROM1	4	15964248	16084378	1
ENSG00000008869	0	1	HEATR5B	2	36968383	37084342	1
ENSG00000011523	0.531114	0.502601	CEP68	2	65056366	65086854	1
ENSG00000011566	1.27709	0.412599	MAP4K3	2	39249266	39437312	1
ENSG00000013016	1.14146	0.437611	EHD3	2	31234337	31269447	1
ENSG00000013288	0	1	MAN2B2	4	6575175	6623362	1
ENSG00000013441	0.812556	0.592308	CLK1	2	200853009	200864744	1
ENSG00000013810	0	1	TACC3	4	1721490	1745176	1
ENSG00000014824	0.115601	0.409165	SLC30A9	4	41990472	42090457	1
ENSG00000015475	0.723044	0.4119	BID	22	17734138	17774770	1
ENSG00000017797	0.226465	0.745036	RALBP1	18	9475009	9538116	1
ENSG00000018189	1.33294	0.447026	RUFY3	4	70704801	70807315	1
ENSG00000018280	0.856934	0.464364	SLC11A1	2	218382029	218396894	1
ENSG00000018607	0	1	ZNF806	2	132309309	132318736	1
ENSG00000019169	0.272607	0.653708	MARCO	2	118942166	118994660	1
ENSG00000021826	0	1	CPS1	2	210477682	210679107	1
ENSG00000023228	0	1	NDUFS1	2	206114817	206159584	1
ENSG00000025708	0	1	TYMP	22	50525752	50530056	1
ENSG00000025770	0.0572161	0.753959	NCAPH2	22	50508216	50523472	1
ENSG00000029559	0.339066	0.651138	IBSP	4	87799581	87812435	1
ENSG00000030419	0	1	IKZF2	2	212999691	213152427	1
ENSG00000032389	0.0116264	0.89188	TSSC1	2	3188925	3377882	1
ENSG00000033178	0	1	UBA6	4	67612652	67701179	1
ENSG00000034510	0	1	TMSB10	2	84905625	84906662	1
ENSG00000035115	0	1	SH3YL1	2	217730	266398	1
ENSG00000035141	0	1	FAM136A	2	70295975	70302090	1
ENSG00000035720	0.0739592	0.770008	STAP1	4	67558728	67607337	1
ENSG00000035928	0	1	RFC1	4	39287456	39366375	1
ENSG00000038002	0	1	AGA	4	177430770	177442503	1
ENSG00000038210	0.0640559	0.63206	PI4K2B	4	25233975	25279092	1
ENSG00000038219	0.175786	0.579965	BOD1L1	4	13568738	13627723	1
ENSG00000040608	1.29067	0.419252	RTN4R	22	20241415	20283246	1
ENSG00000042304	0	1	C2orf83	2	227610090	227633320	1
ENSG00000047315	0.194235	0.679061	POLR2B	4	56978824	57030399	1
ENSG00000047365	0.745899	0.528192	ARAP2	4	35948221	36244509	1
ENSG00000047662	0	1	FAM184B	4	17635009	17781512	1
ENSG00000048342	0	1	CC2D2A	4	15469865	15601557	1
ENSG00000049759	0	1	NEDD4L	18	58044367	58401540	1
ENSG00000050730	1.32172	0.437872	TNIP3	4	121131408	121227466	1
ENSG00000052795	0	1	FNIP2	4	158769138	158908049	1
ENSG00000052802	0	1	MSMO1	4	165327623	165343160	1
ENSG00000053747	0	1	LAMA3	18	23689443	23955066	1
ENSG00000055044	0.957306	0.354203	NOP58	2	202265716	202303666	1
ENSG00000055332	0.811843	0.544083	EIF2AK2	2	37099245	37157065	1
ENSG00000055813	1.33926	0.470227	CCDC85A	2	56184123	56386173	1
ENSG00000055917	0	1	PUM2	2	20248691	20352234	1
ENSG00000056050	0	1	HPF1	4	169729465	169757953	1
ENSG00000056291	0	1	NPFFR2	4	72031804	72148067	1
ENSG00000057935	0.378946	0.683102	MTA3	2	42494569	42756947	1
ENSG00000059728	0	1	MXD1	2	69897688	69942945	1
ENSG00000060069	0	1	CTDP1	18	79679801	79756623	1
ENSG00000061676	1.22979	0.446663	NCKAP1	2	182909115	183038858	1
ENSG00000061918	0.330678	0.752084	GUCY1B3	4	155758992	155807591	1
ENSG00000063515	0.16497	0.358296	GSC2	22	19148576	19150283	1
ENSG00000064012	0	1	CASP8	2	201233443	201287711	1
ENSG00000064042	0.597854	0.667734	LIMCH1	4	41359607	41700044	1
ENSG00000064933	0.166136	0.458722	PMS1	2	189784085	189877629	1
ENSG00000064989	0.401733	0.697238	CALCRL	2	187343129	187448460	1
ENSG00000065548	0.949155	0.571283	ZC3H15	2	186486156	186509363	1
ENSG00000066032	0	1	CTNNA2	2	79185231	80648861	1
ENSG00000066248	1.82934	0.444186	NGEF	2	232878709	233013272	1
ENSG00000066926	0	1	FECH	18	57548283	57586772	1
ENSG00000067066	0.27062	0.751296	SP100	2	230415942	230544090	1
ENSG00000067900	0.402992	0.61549	ROCK1	18	20946906	21111851	1
ENSG00000068024	0	1	HDAC4	2	239048168	239401011	1
ENSG00000068078	0.414236	0.660915	FGFR3	4	1793307	1808872	1
ENSG00000068615	1.24444	0.365695	REEP1	2	86213993	86338083	1
ENSG00000068697	1.10593	0.428148	LAPTM4A	2	20032650	20052028	1
ENSG00000068724	0	1	TTC7A	2	46916157	47076137	1
ENSG00000068781	0.108494	0.352746	STON1-GTF2A1L	2	48768954	48776481	1
ENSG00000068784	0.222716	0.473477	SRBD1	2	45388680	45612165	1
ENSG00000069998	0.0475005	0.580689	HDHD5	22	17137511	17165268	1
ENSG00000070010	0	1	UFD1L	22	19450106	19479215	1
ENSG00000070371	0	1	CLTCL1	22	19179473	19291716	1
ENSG00000071051	0.65062	0.407909	NCK2	2	105744897	105894274	1
ENSG00000071127	0	1	WDR1	4	10074339	10116949	1
ENSG00000071205	0	1	ARHGAP10	4	147732063	148072780	1
ENSG00000071575	0.486668	0.619412	TRIB2	2	12716889	12742734	1
ENSG00000071909	0.791417	0.56471	MYO3B	2	170178145	170655171	1
ENSG00000071967	0.126478	0.653587	CYBRD1	2	171522247	171558133	1
ENSG00000071991	0	1	CDH19	18	66501083	66604138	1
ENSG00000072135	0.035974	0.47521	PTPN18	2	130356007	130375409	1
ENSG00000072163	0	1	LIMS2	2	127638381	127681786	1
ENSG00000072182	0	1	ASIC4	2	219514330	219538772	1
ENSG00000072201	1.14132	0.466355	LNX1	4	53459301	53701405	1
ENSG00000073331	0.169962	0.794231	ALPK1	4	112285509	112442606	1
ENSG00000074047	0	1	GLI2	2	120735623	120992653	1
ENSG00000074054	0	1	CLASP1	2	121337776	121649587	1
ENSG00000074582	0.45298	0.564886	BCS1L	2	218658898	218663443	1
ENSG00000074657	0	1	ZNF532	18	58862600	58986480	1
ENSG00000074966	0	1	TXK	4	48066393	48134256	1
ENSG00000075234	0	1	TTC38	22	46267961	46294008	1
ENSG00000075240	0	1	GRAMD4	22	46576012	46679790	1
ENSG00000075292	0.383526	0.466148	ZNF638	2	71276561	71435069	1
ENSG00000075336	0	1	TIMM21	18	74148511	74160530	1
ENSG00000075340	0.732894	0.556468	ADD2	2	70607618	70768225	1
ENSG00000075643	0.162933	0.579668	MOCOS	18	36187519	36272157	1
ENSG00000075884	0	1	ARHGAP15	2	143091362	143768352	1
ENSG00000075886	0	1	TUBA3D	2	131476093	131482934	1
ENSG00000077232	0	1	DNAJC10	2	182716041	182794464	1
ENSG00000077380	0.00115767	0.790816	DYNC1I2	2	171687409	171748420	1
ENSG00000077684	0.308898	0.761639	JADE1	4	128809623	128875224	1
ENSG00000077935	0.834712	0.503518	SMC1B	22	45344063	45413619	1
ENSG00000077942	0.751214	0.585744	FBLN1	22	45502238	45601135	1
ENSG00000078018	0	1	MAP2	2	209424058	209734118	1
ENSG00000078043	0.119719	0.36699	PIAS2	18	46803224	46920148	1
ENSG00000078142	0	1	PIK3C3	18	41955206	42087830	1
ENSG00000079101	0.241053	0.618113	CLUL1	18	596988	650228	1
ENSG00000079134	0.402176	0.641407	THOC1	18	214630	268050	1
ENSG00000079150	0.0141962	0.626159	FKBP7	2	178463664	178478600	1
ENSG00000079308	0.554862	0.683972	TNS1	2	217799789	218002995	1
ENSG00000079557	0	1	AFM	4	73481683	73504001	1
ENSG00000079785	0.630246	0.513747	DDX1	2	15591178	15631111	1
ENSG00000079974	0	1	RABL2B	22	50767501	50783663	1
ENSG00000080493	0	1	SLC4A4	4	71186757	71572087	1
ENSG00000080986	0.317023	0.671441	NDC80	18	2571511	2616635	1
ENSG00000081041	0	1	CXCL2	4	74097035	74099293	1
ENSG00000081051	0	1	AFP	4	73431138	73456174	1
ENSG00000081052	0.120784	0.823411	COL4A4	2	227002711	227164113	1
ENSG00000081138	1.12926	0.479586	CDH7	18	65750252	65890341	1
ENSG00000081320	0.923687	0.449168	STK17B	2	196133566	196176503	1
ENSG00000081479	0.47558	0.594499	LRP2	2	169127109	169362685	1
ENSG00000081913	0.135033	0.82933	PHLPP1	18	62715450	62980433	1
ENSG00000081923	0	1	ATP8B1	18	57646426	57803101	1
ENSG00000082146	0	1	STRADB	2	201388002	201480846	1
ENSG00000082898	0.640629	0.659241	XPO1	2	61477849	61538626	1
ENSG00000083857	0	1	FAT1	4	186587783	186726722	1
ENSG00000084674	1.17175	0.412218	APOB	2	21001429	21044073	1
ENSG00000084676	0	1	NCOA1	2	24491914	24770702	1
ENSG00000084693	0.642507	0.566397	AGBL5	2	27042364	27070471	1
ENSG00000084710	0	1	EFR3B	2	25042130	25159137	1
ENSG00000084731	0	1	KIF3C	2	25926596	25982749	1
ENSG00000084733	0.444532	0.690204	RAB10	2	26034110	26137454	1
ENSG00000084734	0.470919	0.636653	GCKR	2	27496842	27523684	1
ENSG00000084764	0	1	MAPRE3	2	26970612	27027196	1
ENSG00000085415	0	1	SEH1L	18	12947133	12987536	1
ENSG00000085449	0.323029	0.696504	WDFY1	2	223855716	223945387	1
ENSG00000085760	0.168458	0.762295	MTIF2	2	55236595	55269347	1
ENSG00000085871	0.801822	0.602841	MGST2	4	139665768	139740745	1
ENSG00000085982	0.282109	0.458063	USP40	2	233475520	233566782	1
ENSG00000087008	0	1	ACOX3	4	8366282	8440723	1
ENSG00000087128	0	1	TMPRSS11E	4	68447449	68497604	1
ENSG00000087269	0	1	NOP14	4	2938143	2963385	1
ENSG00000087274	0.938782	0.554322	ADD1	4	2843857	2930076	1
ENSG00000087338	0	1	GMCL1	2	69829642	69881396	1
ENSG00000088205	0	1	DDX18	2	117814650	117832379	1
ENSG00000088926	0	1	F11	4	186265945	186287823	1
ENSG00000090989	0.32675	0.548534	EXOC1	4	55853616	55905034	1
ENSG00000091409	0	1	ITGA6	2	172427354	172506282	1
ENSG00000091428	0.0473207	0.737296	RAPGEF4	2	172735274	173052893	1
ENSG00000091436	1.42089	0.383151	MAP3K20	2	173075435	173268010	1
ENSG00000093000	0	1	NUP50	22	45163841	45188015	1
ENSG00000093010	0	1	COMT	22	19941607	19969895	1
ENSG00000093072	0.319587	0.437999	CECR1	22	17178790	17221989	1
ENSG00000095002	0.193035	0.584373	MSH2	2	47402969	47562311	1
ENSG00000099904	0.824913	0.546442	ZDHHC8	22	20129456	20148007	1
ENSG00000099910	0.63564	0.606843	KLHL22	22	20441519	20495883	1
ENSG00000099917	0	1	MED15	22	20495913	20587495	1
ENSG00000099940	0.927031	0.352324	SNAP29	22	20858983	20891218	1
ENSG00000099942	0	1	CRKL	22	20917426	20953749	1
ENSG00000099949	0	1	LZTR1	22	20979462	20999038	1
ENSG00000099953	1.01155	0.546371	MMP11	22	23768643	23784316	1
ENSG00000099954	1.1268	0.372633	CECR2	22	17359949	17558149	1
ENSG00000099956	0.500966	0.390203	SMARCB1	22	23786963	23834502	1
ENSG00000099958	0	1	DERL3	22	23834517	23839012	1
ENSG00000099960	0.225014	0.805464	SLC7A4	22	21028831	21032840	1
ENSG00000099968	0	1	BCL2L13	22	17628855	17730855	1
ENSG00000099977	0	1	DDT	22	23973104	23980469	1
ENSG00000099984	0	1	GSTT2	22	23980058	23983915	1
ENSG00000099985	0.6738	0.492822	OSM	22	30262829	30266840	1
ENSG00000099991	0	1	CABIN1	22	24011192	24178628	1
ENSG00000099994	0	1	SUSD2	22	24181259	24189110	1
ENSG00000099995	0	1	SF3A1	22	30331988	30353072	1
ENSG00000099998	1.24625	0.406336	GGT5	22	24219654	24245142	1
ENSG00000099999	0	1	RNF215	22	30368811	30421771	1
ENSG00000100014	0	1	SPECC1L	22	24270817	24417740	1
ENSG00000100029	0	1	PES1	22	30576625	30606837	1
ENSG00000100031	0	1	GGT1	22	24594811	24629005	1
ENSG00000100033	0	1	PRODH	22	18916890	18936410	1
ENSG00000100034	0	1	PPM1F	22	21919420	21940657	1
ENSG00000100038	0	1	TOP3B	22	21982200	21982816	1
ENSG00000100053	0	1	CRYBB3	22	25199850	25207363	1
ENSG00000100055	0	1	CYTH4	22	37282027	37315345	1
ENSG00000100056	0	1	DGCR14	22	19130279	19144684	1
ENSG00000100058	0.61508	0.355682	CRYBB2P1	22	25448105	25520854	1
ENSG00000100060	1.15248	0.488319	MFNG	22	37469063	37486401	1
ENSG00000100065	0.152949	0.719728	CARD10	22	37490362	37519542	1
ENSG00000100068	0	1	LRP5L	22	25351421	25405377	1
ENSG00000100075	0	1	SLC25A1	22	19175575	19178830	1
ENSG00000100077	0	1	GRK3	22	25564849	25729294	1
ENSG00000100083	0.239407	0.727872	GGA1	22	37608475	37633564	1
ENSG00000100092	1.88857	0.407158	SH3BP1	22	37634654	37656117	1
ENSG00000100100	0	1	PIK3IP1	22	31281593	31292498	1
ENSG00000100105	0	1	PATZ1	22	31325804	31346232	1
ENSG00000100121	0.132075	0.716495	GGTLC2	22	22644475	22647903	1
ENSG00000100129	0.599476	0.532985	EIF3L	22	37849328	37876011	1
ENSG00000100154	0.0271737	0.657958	TTC28	22	27978014	28679865	1
ENSG00000100156	0.651712	0.496354	SLC16A8	22	38078134	38084093	1
ENSG00000100181	0.357023	0.599672	TPTEP1	22	16601887	16698742	1
ENSG00000100191	0	1	SLC5A4	22	32218476	32255341	1
ENSG00000100196	0	1	KDELR3	22	38468062	38483439	1
ENSG00000100201	0.151695	0.356794	DDX17	22	38483448	38507660	1
ENSG00000100206	0.0174575	0.843281	DMC1	22	38518949	38570286	1
ENSG00000100209	0	1	HSCB	22	28742679	28757515	1
ENSG00000100211	0.880368	0.441819	CBY1	22	38656640	38673854	1
ENSG00000100218	1.07085	0.46815	RSPH14	22	23059415	23145021	1
ENSG00000100220	0.598091	0.540127	RTCB	22	32387582	32412255	1
ENSG00000100221	0	1	JOSD1	22	38685543	38701556	1
ENSG00000100225	0	1	FBXO7	22	32474676	32498829	1
ENSG00000100226	0.486146	0.66346	GTPBP1	22	38705723	38738299	1
ENSG00000100228	0.503918	0.398047	RAB36	22	23145326	23164350	1
ENSG00000100234	0	1	TIMP3	22	32801701	32863043	1
ENSG00000100243	0.197543	0.434424	CYB5R3	22	42617840	42649568	1
ENSG00000100246	0.495232	0.661609	DNAL4	22	38778508	38794198	1
ENSG00000100249	0.608844	0.423817	C22orf31	22	29058672	29061844	1
ENSG00000100253	1.24695	0.473861	MIOX	22	50486784	50490648	1
ENSG00000100258	0.716069	0.61937	LMF2	22	50502949	50507691	1
ENSG00000100263	0.0248596	0.491533	RHBDD3	22	29259852	29267978	1
ENSG00000100266	0.105495	0.819615	PACSIN2	22	42858387	43015145	1
ENSG00000100271	0	1	TTLL1	22	43046410	43089428	1
ENSG00000100284	0.00908381	0.868472	TOM1	22	35299275	35347994	1
ENSG00000100288	0	1	CHKB	22	50578949	50601455	1
ENSG00000100290	0	1	BIK	22	43110748	43129712	1
ENSG00000100294	0.61672	0.666742	MCAT	22	43132206	43143394	1
ENSG00000100297	1.16361	0.474959	MCM5	22	35400063	35425430	1
ENSG00000100298	0	1	APOBEC3H	22	39097224	39104067	1
ENSG00000100299	0	1	ARSA	22	50622754	50628173	1
ENSG00000100300	0	1	TSPO	22	43151514	43163242	1
ENSG00000100302	0.750668	0.63109	RASD2	22	35540868	35554001	1
ENSG00000100307	0	1	CBX7	22	39120167	39152650	1
ENSG00000100311	0	1	PDGFB	22	39223359	39244751	1
ENSG00000100316	0.160937	0.689656	RPL3	22	39312882	39320389	1
ENSG00000100320	0.642034	0.618764	RBFOX2	22	35738736	36028425	1
ENSG00000100321	1.13758	0.440479	SYNGR1	22	39349925	39385588	1
ENSG00000100324	0	1	TAB1	22	39399741	39437060	1
ENSG00000100335	0	1	MIEF1	22	39499432	39518132	1
ENSG00000100336	0.031183	0.705733	APOL4	22	36189124	36204840	1
ENSG00000100341	0	1	PNPLA5	22	43879678	43892013	1
ENSG00000100342	0	1	APOL1	22	36253010	36267530	1
ENSG00000100344	0	1	PNPLA3	22	43923739	43947568	1
ENSG00000100350	0	1	FOXRED2	22	36487190	36507101	1
ENSG00000100351	1.05956	0.427853	GRAP2	22	39901082	39973721	1
ENSG00000100353	0.371525	0.76418	EIF3D	22	36510850	36529436	1
ENSG00000100359	1.32189	0.480998	SGSM3	22	40370591	40410280	1
ENSG00000100362	0.451867	0.676878	PVALB	22	36800684	36819479	1
ENSG00000100368	2.1551	0.417414	CSF2RB	22	36913628	36940449	1
ENSG00000100376	0	1	FAM118A	22	45308968	45341955	1
ENSG00000100385	1.2075	0.486058	IL2RB	22	37125838	37175054	1
ENSG00000101493	0	1	ZNF516	18	76358190	76495190	1
ENSG00000101542	0	1	CDH20	18	61333582	61555773	1
ENSG00000101557	0	1	USP14	18	158383	214520	1
ENSG00000101558	0.0568044	0.832289	VAPA	18	9914002	9960021	1
ENSG00000101577	0	1	LPIN2	18	2916994	3013315	1
ENSG00000101608	0	1	MYL12A	18	3247481	3256236	1
ENSG00000101654	1.1243	0.408967	RNMT	18	13726664	13764558	1
ENSG00000101670	0	1	LIPG	18	49560699	49599182	1
ENSG00000101680	0.279474	0.657372	LAMA1	18	6941744	7117814	1
ENSG00000101746	0.700144	0.634225	NOL4	18	33851100	34224952	1
ENSG00000101751	0.00226151	0.586235	POLI	18	54270029	54321266	1
ENSG00000101752	0	1	MIB1	18	21704957	21870957	1
ENSG00000109132	0	1	PHOX2B	4	41744082	41748970	1
ENSG00000109133	0	1	TMEM33	4	41935120	41960572	1
ENSG00000109158	0	1	GABRA4	4	46918900	46994407	1
ENSG00000109163	0	1	GNRHR	4	67739328	67754360	1
ENSG00000109171	0.468896	0.651913	SLAIN2	4	48341322	48426212	1
ENSG00000109181	0.374443	0.580601	UGT2B10	4	68815993	68831196	1
ENSG00000109189	0	1	USP46	4	52590972	52659335	1
ENSG00000109193	0.554912	0.619514	SULT1E1	4	69838448	69860152	1
ENSG00000109205	0.127152	0.796631	ODAM	4	70196496	70204576	1
ENSG00000109208	0	1	SMR3A	4	70360761	70367158	1
ENSG00000109270	0.385162	0.49167	LAMTOR3	4	99878336	99894490	1
ENSG00000109272	0.389561	0.528963	PF4V1	4	73853189	73854155	1
ENSG00000109320	0	1	NFKB1	4	102501329	102617302	1
ENSG00000109323	1.13058	0.493467	MANBA	4	102631893	102760994	1
ENSG00000109332	0	1	UBE2D3	4	102794383	102868896	1
ENSG00000109339	0	1	MAPK10	4	86010395	86594131	1
ENSG00000109390	0	1	NDUFC1	4	139289917	139302551	1
ENSG00000109424	1.13144	0.475122	UCP1	4	140559434	140568805	1
ENSG00000109445	0	1	ZNF330	4	141220887	141234697	1
ENSG00000109452	0	1	INPP4B	4	142023160	142847432	1
ENSG00000109458	0.905986	0.611501	GAB1	4	143336762	143474568	1
ENSG00000109466	0	1	KLHL2	4	165207618	165323156	1
ENSG00000109472	0.0741998	0.853342	CPE	4	165361194	165498320	1
ENSG00000109475	0	1	RPL34	4	108620566	108630412	1
ENSG00000109501	0.639886	0.631551	WFS1	4	6269849	6303265	1
ENSG00000109511	0	1	ANXA10	4	168092515	168187690	1
ENSG00000109519	0.397853	0.589135	GRPEL1	4	7058906	7068197	1
ENSG00000109572	0.944537	0.481412	CLCN3	4	169612633	169723673	1
ENSG00000109576	0	1	AADAT	4	170060222	170091699	1
ENSG00000109586	0	1	GALNT7	4	173168753	173323967	1
ENSG00000109610	0.0619019	0.696343	SOD3	4	24789912	24800842	1
ENSG00000109625	0.0165835	0.827117	CPZ	4	8592660	8619759	1
ENSG00000109654	0	1	TRIM2	4	153152342	153339320	1
ENSG00000109667	0	1	SLC2A9	4	9771153	10054936	1
ENSG00000109674	1.20669	0.420183	NEIL3	4	177309836	177362943	1
ENSG00000109680	0.0176733	0.809743	TBC1D19	4	26576437	26755351	1
ENSG00000109684	0	1	CLNK	4	10486395	10684865	1
ENSG00000109685	0	1	NSD2	4	1871424	1982207	1
ENSG00000109689	0	1	STIM2	4	26857678	27025381	1
ENSG00000109705	0	1	NKX3-2	4	13540830	13545050	1
ENSG00000109736	0	1	MFSD10	4	2930561	2934859	1
ENSG00000109738	1.44186	0.403494	GLRB	4	157076057	157172090	1
ENSG00000109756	1.01492	0.472202	RAPGEF2	4	159104178	159360169	1
ENSG00000109758	0	1	HGFAC	4	3441887	3449495	1
ENSG00000109762	0	1	SNX25	4	185204237	185370185	1
ENSG00000109771	0	1	LRP2BP	4	185363972	185395899	1
ENSG00000109775	0.288293	0.453982	UFSP2	4	185399540	185425985	1
ENSG00000109790	0.0690622	0.705185	KLHL5	4	39045039	39126857	1
ENSG00000109794	0	1	FAM149A	4	186104419	186172667	1
ENSG00000109819	0	1	PPARGC1A	4	23755041	23899318	1
ENSG00000114923	0	1	SLC4A3	2	219627327	219641980	1
ENSG00000114933	0	1	INO80D	2	205993721	206085956	1
ENSG00000114942	0	1	EEF1B2	2	206159604	206162928	1
ENSG00000114948	0.685599	0.514439	ADAM23	2	206443539	206621130	1
ENSG00000114956	0.0134435	0.826767	DGUOK	2	73926826	73958961	1
ENSG00000114978	0.865773	0.488746	MOB1A	2	74152528	74178898	1
ENSG00000114993	0	1	RTKN	2	74425836	74442422	1
ENSG00000114999	0	1	TTL	2	112482154	112541739	1
ENSG00000115008	0.0328196	0.69769	IL1A	2	112773915	112784590	1
ENSG00000115009	0.4194	0.528713	CCL20	2	227813842	227817564	1
ENSG00000115020	0.516869	0.42217	PIKFYVE	2	208266267	208358751	1
ENSG00000115041	1.54151	0.400553	KCNIP3	2	95297304	95386083	1
ENSG00000115053	0.812566	0.403368	NCL	2	231453531	231464594	1
ENSG00000115084	0	1	SLC35F5	2	113712792	113756823	1
ENSG00000115091	0.293275	0.761435	ACTR3	2	113889960	113962596	1
ENSG00000115109	0.165378	0.691694	EPB41L5	2	120013005	120179119	1
ENSG00000115128	0	1	SF3B6	2	24067584	24076443	1
ENSG00000115129	0	1	TP53I3	2	24077433	24085861	1
ENSG00000115137	0	1	DNAJC27	2	24943636	24972094	1
ENSG00000115138	0	1	POMC	2	25160853	25168903	1
ENSG00000115145	0	1	STAM2	2	152116801	152175992	1
ENSG00000115183	0.57974	0.571971	TANC1	2	158968671	159232659	1
ENSG00000115221	0	1	ITGB6	2	160099666	160271888	1
ENSG00000115232	1.13765	0.526646	ITGA4	2	181457207	181536187	1
ENSG00000115234	1.43991	0.446501	SNX17	2	27370496	27377230	1
ENSG00000115252	0	1	PDE1A	2	182140036	182523192	1
ENSG00000115263	0	1	GCG	2	162142873	162152404	1
ENSG00000115267	1.10295	0.405673	IFIH1	2	162267079	162318703	1
ENSG00000115275	0	1	MOGS	2	74461057	74465410	1
ENSG00000115282	0.526881	0.577906	TTC31	2	74483409	74494886	1
ENSG00000115289	0.800656	0.608079	PCGF1	2	74505043	74508580	1
ENSG00000115295	0.927109	0.571408	CLIP4	2	29097705	29189643	1
ENSG00000115297	0	1	TLX2	2	74513463	74517147	1
ENSG00000115306	0	1	SPTBN1	2	54456285	54671445	1
ENSG00000115310	0.305202	0.610291	RTN4	2	54972187	55112621	1
ENSG00000115317	0.0934143	0.849958	HTRA2	2	74529500	74531925	1
ENSG00000115318	2.0114	0.43341	LOXL3	2	74532438	74555690	1
ENSG00000115339	0.55782	0.38759	GALNT3	2	165747591	165794682	1
ENSG00000115355	1.21341	0.359024	CCDC88A	2	55287842	55419921	1
ENSG00000115361	0	1	ACADL	2	210187939	210225259	1
ENSG00000115364	0.338036	0.395151	MRPL19	2	75646783	75690851	1
ENSG00000115365	0.0647815	0.822668	LANCL1	2	210431249	210477652	1
ENSG00000115368	0	1	WDR75	2	189441433	189475565	1
ENSG00000115386	0	1	REG1A	2	79120458	79123419	1
ENSG00000115392	0.247917	0.705819	FANCL	2	58159243	58241348	1
ENSG00000115415	0.990487	0.395313	STAT1	2	190969034	191020960	1
ENSG00000115419	0	1	GLS	2	190895152	190965552	1
ENSG00000115423	0	1	DNAH6	2	84516455	84819589	1
ENSG00000115425	0	1	PECR	2	216038409	216082955	1
ENSG00000115457	1.92931	0.480782	IGFBP2	2	216632828	216664436	1
ENSG00000115461	1.15418	0.427938	IGFBP5	2	216672105	216695525	1
ENSG00000115468	0.426132	0.696949	EFHD1	2	232606057	232682781	1
ENSG00000115474	0	1	KCNJ13	2	232766464	232776568	1
ENSG00000115484	0.932638	0.587658	CCT4	2	61868089	61888723	1
ENSG00000115486	0	1	GGCX	2	85545281	85561547	1
ENSG00000115488	0	1	NEU2	2	233032672	233035057	1
ENSG00000115523	0	1	GNLY	2	85694291	85698854	1
ENSG00000115539	0	1	PDCL3	2	100562690	100576735	1
ENSG00000115548	0	1	KDM3A	2	86440647	86492716	1
ENSG00000115556	0	1	PLCD4	2	218607765	218637181	1
ENSG00000115561	0.632287	0.357797	CHMP3	2	86503431	86563479	1
ENSG00000115568	0	1	ZNF142	2	218637916	218659655	1
ENSG00000115592	1.45308	0.386555	PRKAG3	2	218822383	218832086	1
ENSG00000115593	0	1	SMYD1	2	88067780	88113387	1
ENSG00000115596	0	1	WNT6	2	218859821	218874233	1
ENSG00000115602	0.831054	0.443362	IL1RL1	2	102311502	102352037	1
ENSG00000115604	0.473496	0.543013	IL18R1	2	102355929	102398775	1
ENSG00000115607	0.403018	0.664658	IL18RAP	2	102418689	102452565	1
ENSG00000115641	0.686073	0.618346	FHL2	2	105357712	105438513	1
ENSG00000115648	0	1	MLPH	2	237485428	237555318	1
ENSG00000115652	0.151773	0.821801	UXS1	2	106093303	106194339	1
ENSG00000115677	0.200823	0.356716	HDLBP	2	241227264	241317061	1
ENSG00000115694	0	1	STK25	2	241492674	241509730	1
ENSG00000115705	0.677669	0.563569	TPO	2	1374223	1543711	1
ENSG00000115756	0.470322	0.67613	HPCAL1	2	10302889	10427617	1
ENSG00000115758	0.60425	0.646186	ODC1	2	10439968	10448504	1
ENSG00000115806	0	1	GORASP2	2	170928464	170967129	1
ENSG00000115816	0	1	CEBPZ	2	37201612	37231630	1
ENSG00000115825	0	1	PRKD3	2	37250502	37324808	1
ENSG00000115828	0	1	QPCT	2	37344574	37373322	1
ENSG00000115840	0	1	SLC25A12	2	171784370	171991442	1
ENSG00000115850	0	1	LCT	2	135787840	135837180	1
ENSG00000115884	0.414348	0.691193	SDC1	2	20200797	20225433	1
ENSG00000115896	1.97103	0.346498	PLCL1	2	197804702	198572581	1
ENSG00000115904	0.311049	0.763134	SOS1	2	38981396	39124345	1
ENSG00000115919	0	1	KYNU	2	142877498	143055832	1
ENSG00000115942	2.22766	0.446195	ORC2	2	200908973	200963680	1
ENSG00000115944	0	1	COX7A2L	2	42333546	42425088	1
ENSG00000115946	0	1	PNO1	2	68157844	68176238	1
ENSG00000115963	0	1	RND3	2	150468195	150539011	1
ENSG00000115966	0	1	ATF2	2	175072250	175168057	1
ENSG00000115977	0	1	AAK1	2	69457997	69674349	1
ENSG00000115993	1.04498	0.554949	TRAK2	2	201377207	201451579	1
ENSG00000115998	0	1	C2orf42	2	70149880	70191071	1
ENSG00000116001	0.0117736	0.856415	TIA1	2	70209444	70248660	1
ENSG00000116005	0	1	PCYOX1	2	70257386	70281191	1
ENSG00000116016	0	1	EPAS1	2	46293667	46386703	1
ENSG00000116030	0.751907	0.651128	SUMO1	2	202206180	202238608	1
ENSG00000116031	0.510613	0.426948	CD207	2	70830214	70835822	1
ENSG00000116035	0	1	VAX2	2	70900590	70933446	1
ENSG00000116039	0	1	ATP6V1B1	2	70935882	70965406	1
ENSG00000116062	0	1	MSH6	2	47695530	47810101	1
ENSG00000116096	0	1	SPR	2	72887360	72892158	1
ENSG00000116117	0.0825958	0.736376	PARD3B	2	204545793	205620162	1
ENSG00000118004	0.153943	0.551508	COLEC11	2	3594832	3644644	1
ENSG00000118231	0.500164	0.681338	CRYGD	2	208121607	208124501	1
ENSG00000118242	0	1	MREG	2	215942805	216034096	1
ENSG00000118246	0.888488	0.499985	FASTKD2	2	206765548	206792509	1
ENSG00000118257	1.51056	0.375241	NRP2	2	205681990	205798133	1
ENSG00000118263	0	1	KLF7	2	207074137	207167267	1
ENSG00000118579	0	1	MED28	4	17614631	17634105	1
ENSG00000118640	0	1	VAMP8	2	85561562	85582031	1
ENSG00000118961	0	1	LDAH	2	20684014	20823130	1
ENSG00000119004	0.781579	0.452837	CYP20A1	2	203238940	203305611	1
ENSG00000119013	0.20645	0.780186	NDUFB3	2	201071433	201085750	1
ENSG00000119041	0.644356	0.481403	GTF3C3	2	196763032	196799725	1
ENSG00000119042	0.80137	0.588886	SATB2	2	199269500	199465167	1
ENSG00000119147	0	1	C2orf40	2	106063246	106078159	1
ENSG00000119777	0	1	TMEM214	2	27032954	27041695	1
ENSG00000119778	0.873166	0.485703	ATAD2B	2	23748664	23927114	1
ENSG00000119787	0	1	ATL2	2	38294880	38377285	1
ENSG00000119801	0.965242	0.378408	YPEL5	2	30146941	30160533	1
ENSG00000119812	0	1	FAM98A	2	33583658	33599362	1
ENSG00000119865	0.468146	0.544293	CNRIP1	2	68284171	68320051	1
ENSG00000119878	0.0293213	0.565215	CRIPT	2	46617151	46625742	1
ENSG00000120251	0	1	GRIA2	4	157204182	157366075	1
ENSG00000120519	0	1	SLC10A7	4	146253975	146521964	1
ENSG00000121152	0	1	NCAPH	2	96335787	96373845	1
ENSG00000121207	0.226416	0.737614	LRAT	4	154626945	154753118	1
ENSG00000121210	0	1	KIAA0922	4	153466346	153636711	1
ENSG00000121211	0	1	MND1	4	153344649	153415118	1
ENSG00000121895	0	1	TMEM156	4	38966744	39032922	1
ENSG00000121897	0.55887	0.442961	LIAS	4	39458889	39485109	1
ENSG00000121964	1.38062	0.353654	GTDC1	2	143938068	144332568	1
ENSG00000121966	0.962678	0.463375	CXCR4	2	136114349	136118165	1
ENSG00000122085	0.00919558	0.70913	MTERF4	2	241072169	241102332	1
ENSG00000123600	0	1	METTL8	2	171317405	171434109	1
ENSG00000123607	0	1	TTC21B	2	165857475	165953843	1
ENSG00000123609	2.71615	0.360308	NMI	2	151270465	151290057	1
ENSG00000123636	0.382215	0.598281	BAZ2B	2	159318979	159615560	1
ENSG00000123737	0	1	EXOSC9	4	121801317	121816443	1
ENSG00000123977	0	1	DAW1	2	227871054	227924344	1
ENSG00000123983	0	1	ACSL3	2	222860934	222944639	1
ENSG00000123989	0.759777	0.594535	CHPF	2	219538947	219543662	1
ENSG00000123999	0	1	INHA	2	219569162	219575713	1
ENSG00000124019	0.099889	0.628901	FAM124B	2	224378698	224402085	1
ENSG00000124356	1.17558	0.542319	STAMBP	2	73828916	73873659	1
ENSG00000124370	0	1	MCEE	2	71109684	71130239	1
ENSG00000124374	0.0481915	0.837789	PAIP2B	2	71182739	71227083	1
ENSG00000124380	0	1	SNRNP27	2	69893560	69905575	1
ENSG00000124383	0	1	MPHOSPH10	2	71130314	71150101	1
ENSG00000124406	0	1	ATP8A1	4	42408373	42657105	1
ENSG00000124835	0.0935397	0.925475	AC105760.3	2	237048599	237056167	1
ENSG00000124839	0	1	RAB17	2	237574322	237601614	1
ENSG00000124882	0	1	EREG	4	74365143	74388751	1
ENSG00000125089	0	1	SH3TC1	4	8182072	8241803	1
ENSG00000125388	0	1	GRK4	4	2963608	3040747	1
ENSG00000125538	0	1	IL1B	2	112829751	112836903	1
ENSG00000125571	0.0110815	0.8065	IL37	2	112912971	112918882	1
ENSG00000125618	0	1	PAX8	2	113215997	113278950	1
ENSG00000125631	0	1	HTR5BP	2	117859427	117934942	1
ENSG00000125633	0	1	CCDC93	2	117915478	118014133	1
ENSG00000125637	0	1	PSD4	2	113157325	113209396	1
ENSG00000126549	0.62953	0.39998	STATH	4	69995930	70002455	1
ENSG00000126550	0.733915	0.463001	HTN1	4	70050402	70058845	1
ENSG00000127415	0	1	IDUA	4	986997	1004506	1
ENSG00000127418	0.205945	0.77065	FGFRL1	4	1009936	1026897	1
ENSG00000127824	1.23303	0.430307	TUBA4A	2	219250338	219278170	1
ENSG00000127831	0.938888	0.482124	VIL1	2	218419092	218450250	1
ENSG00000127837	0	1	AAMP	2	218264123	218270257	1
ENSG00000127838	0	1	PNKD	2	218270392	218346793	1
ENSG00000128039	0.0441084	0.368483	SRD5A3	4	55346109	55373096	1
ENSG00000128045	0	1	RASL11B	4	52862290	52866835	1
ENSG00000128052	0	1	KDR	4	55078477	55125589	1
ENSG00000128645	0	1	HOXD1	2	176188579	176189918	1
ENSG00000128652	0	1	HOXD3	2	176136612	176173102	1
ENSG00000128655	0.808288	0.478793	PDE11A	2	177623252	178108339	1
ENSG00000128656	0	1	CHN1	2	174799363	175005369	1
ENSG00000128683	0.226422	0.636163	GAD1	2	170813213	170861151	1
ENSG00000128692	0	1	EIF2S2P4	2	170751805	170752788	1
ENSG00000128699	0.0135292	0.567785	ORMDL1	2	189770323	189783573	1
ENSG00000129116	0	1	PALLD	4	168497066	168928457	1
ENSG00000129128	0.712754	0.372244	SPCS3	4	176319964	176332245	1
ENSG00000129187	0.171569	0.588613	DCTD	4	182890060	182917936	1
ENSG00000131127	0	1	ZNF141	4	337814	384864	1
ENSG00000132321	0	1	IQCA1	2	236324147	236507542	1
ENSG00000132326	0.257594	0.679372	PER2	2	238244038	238290102	1
ENSG00000132330	0	1	SCLY	2	238060889	238099413	1
ENSG00000132406	0	1	TMEM128	4	4235542	4248212	1
ENSG00000132463	0	1	GRSF1	4	70815782	70839945	1
ENSG00000132464	1.2203	0.373141	ENAM	4	70628744	70686816	1
ENSG00000132465	0.448516	0.73462	JCHAIN	4	70655541	70681817	1
ENSG00000132467	0.690803	0.665339	UTP3	4	70688479	70690551	1
ENSG00000133466	0	1	C1QTNF6	22	37180167	37199385	1
ENSG00000133475	0.642835	0.475624	GGT2	22	21207973	21227637	1
ENSG00000133477	0	1	FAM83F	22	39994949	40043067	1
ENSG00000133488	0.2484	0.461095	SEC14L4	22	30488913	30505711	1
ENSG00000133519	0	1	ZDHHC8P1	22	23390606	23402726	1
ENSG00000134313	0	1	KIDINS220	2	8721081	8837630	1
ENSG00000134317	0.988762	0.456002	GRHL1	2	9951693	10002277	1
ENSG00000134321	0	1	RSAD2	2	6865820	6898239	1
ENSG00000134326	0.111149	0.778246	CMPK2	2	6840570	6866635	1
ENSG00000134853	0	1	PDGFRA	4	54229097	54298247	1
ENSG00000135220	0.527878	0.526442	UGT2A3	4	68928463	68951791	1
ENSG00000135222	0.0174024	0.730118	CSN2	4	69955256	69961007	1
ENSG00000135226	1.20703	0.367609	UGT2B28	4	69280499	69295050	1
ENSG00000135617	0	1	PRADC1	2	73228006	73233238	1
ENSG00000135622	1.44202	0.408089	SEMA4F	2	74654228	74683853	1
ENSG00000135632	0	1	SMYD5	2	73214222	73227237	1
ENSG00000135636	0	1	DYSF	2	71453722	71686768	1
ENSG00000135637	0	1	CCDC142	2	74473790	74483321	1
ENSG00000135899	0	1	SP110	2	230168918	230225729	1
ENSG00000135900	0.479168	0.711527	MRPL44	2	223957404	223967714	1
ENSG00000135902	0.93583	0.400436	CHRND	2	232525993	232536667	1
ENSG00000135905	0	1	DOCK10	2	224765090	225042445	1
ENSG00000135912	0	1	TTLL4	2	218710845	218755416	1
ENSG00000135913	0.0110346	0.871715	USP37	2	218453296	218568361	1
ENSG00000135914	2.05589	0.377379	HTR2B	2	231108230	231125118	1
ENSG00000135916	0	1	ITM2C	2	230864639	230879248	1
ENSG00000135917	0.436795	0.448675	SLC19A3	2	227685210	227718012	1
ENSG00000135919	0.648144	0.641569	SERPINE2	2	223975112	224039319	1
ENSG00000135925	1.2972	0.431998	WNT10A	2	218880363	218899581	1
ENSG00000135926	0.526078	0.63171	TMBIM1	2	218274192	218292586	1
ENSG00000135929	0	1	CYP27A1	2	218781756	218815293	1
ENSG00000135930	0	1	EIF4E2	2	232550593	232583644	1
ENSG00000135931	0	1	ARMC9	2	231198546	231374837	1
ENSG00000135951	0.271054	0.393477	TSGA10	2	98997261	99154954	1
ENSG00000135960	0	1	EDAR	2	108894471	108989372	1
ENSG00000135968	0	1	GCC2	2	108448561	108509398	1
ENSG00000135972	0	1	MRPS9	2	105037983	105099960	1
ENSG00000135974	0.89463	0.536099	C2orf49	2	105337476	105349211	1
ENSG00000136002	0.121413	0.798703	ARHGEF4	2	130913986	131047263	1
ENSG00000136531	0.865672	0.505729	SCN2A	2	165208262	165392310	1
ENSG00000136542	0.293685	0.538691	GALNT5	2	157257598	157314211	1
ENSG00000136546	0	1	SCN7A	2	166403573	166494247	1
ENSG00000136682	0	1	CBWD2	2	113437691	113496189	1
ENSG00000136688	0	1	IL36G	2	112973203	112985665	1
ENSG00000136694	0.113231	0.63137	IL36A	2	113005461	113008044	1
ENSG00000136696	0.180458	0.573116	IL36B	2	113022091	113052867	1
ENSG00000136709	1.72884	0.348603	WDR33	2	127701022	127811187	1
ENSG00000136715	0.0665633	0.806386	SAP130	2	127941217	128028120	1
ENSG00000136717	0.534912	0.585066	BIN1	2	127048027	127107355	1
ENSG00000136718	0	1	IMP4	2	130342350	130346624	1
ENSG00000136720	0	1	HS6ST1	2	128236716	128318577	1
ENSG00000136731	0.0709357	0.653725	UGGT1	2	128091200	128195677	1
ENSG00000136732	0.669008	0.572304	GYPC	2	126655933	126696675	1
ENSG00000137441	0	1	FGFBP2	4	15960243	15963236	1
ENSG00000137449	0	1	CPEB2	4	15002674	15070153	1
ENSG00000137460	0	1	FHDC1	4	152936352	152979696	1
ENSG00000137462	0	1	TLR2	4	153701500	153705699	1
ENSG00000137463	0	1	MGARP	4	139266163	139280338	1
ENSG00000137473	0	1	TTC29	4	146706638	146945882	1
ENSG00000137601	0	1	NEK1	4	169392857	169612629	1
ENSG00000137628	0	1	DDX60	4	168216293	168318807	1
ENSG00000138018	0.71232	0.614467	SELENOI	2	26346086	26395891	1
ENSG00000138029	0.337116	0.446941	HADHB	2	26243170	26290468	1
ENSG00000138030	0.520322	0.478877	KHK	2	27086747	27100593	1
ENSG00000138031	0	1	ADCY3	2	24819169	24919839	1
ENSG00000138032	0	1	PPM1B	2	44168877	44244384	1
ENSG00000138035	0	1	PNPT1	2	55634265	55693910	1
ENSG00000138036	0	1	DYNC2LI1	2	43774039	43810010	1
ENSG00000138050	0	1	THUMPD2	2	39736305	39779267	1
ENSG00000138061	0	1	CYP1B1	2	38067507	38109902	1
ENSG00000138069	1.44167	0.398825	RAB1A	2	65070701	65130106	1
ENSG00000138071	0.635688	0.445304	ACTR2	2	65227753	65271253	1
ENSG00000138073	1.21894	0.532862	PREB	2	27130813	27134675	1
ENSG00000138075	0	1	ABCG5	2	43812472	43838865	1
ENSG00000138078	0	1	PREPL	2	44316281	44361862	1
ENSG00000138079	0.437641	0.59375	SLC3A1	2	44275458	44321463	1
ENSG00000138080	1.17016	0.526318	EMILIN1	2	27078567	27086408	1
ENSG00000138081	0.493059	0.72244	FBXO11	2	47789316	47905677	1
ENSG00000138092	0	1	CENPO	2	24793383	24822376	1
ENSG00000138095	0	1	LRPPRC	2	43886508	43996005	1
ENSG00000138100	1.60203	0.420484	TRIM54	2	27282392	27307399	1
ENSG00000138101	0	1	DTNB	2	25377198	25673647	1
ENSG00000138375	0	1	SMARCAL1	2	216412414	216483031	1
ENSG00000138376	0	1	BARD1	2	214725646	214809711	1
ENSG00000138378	0	1	STAT4	2	191029576	191151596	1
ENSG00000138381	0.388463	0.506743	ASNSD1	2	189661385	189670831	1
ENSG00000138382	0	1	METTL5	2	169810081	169824931	1
ENSG00000138385	0	1	SSB	2	169791933	169811756	1
ENSG00000138386	0.178184	0.743719	NAB1	2	190646746	190692766	1
ENSG00000138395	0.053674	0.84568	CDK15	2	201790461	201895550	1
ENSG00000138398	0	1	PPIG	2	169584340	169641406	1
ENSG00000138399	0.192567	0.376173	FASTKD1	2	169529749	169573875	1
ENSG00000138411	0.143446	0.808827	HECW2	2	196194370	196593692	1
ENSG00000138413	0	1	IDH1	2	208236227	208266074	1
ENSG00000138430	0	1	OLA1	2	174072447	174248698	1
ENSG00000138433	0.0360167	0.828039	CIR1	2	174348022	174395715	1
ENSG00000138434	0	1	SSFA2	2	181891888	181930738	1
ENSG00000138439	0.376218	0.591122	FAM117B	2	202635188	202769757	1
ENSG00000138443	0	1	ABI2	2	203328219	203447723	1
ENSG00000138448	0	1	ITGAV	2	186590065	186680901	1
ENSG00000138449	0	1	SLC40A1	2	189560579	189583758	1
ENSG00000138639	0	1	ARHGAP24	4	85475114	86002670	1
ENSG00000138640	0	1	FAM13A	4	88725955	89111398	1
ENSG00000138642	0.00943414	0.748369	HERC6	4	88378739	88443111	1
ENSG00000138646	0.94711	0.514751	HERC5	4	88457117	88506163	1
ENSG00000138650	0.438926	0.636832	PCDH10	4	133149315	133194700	1
ENSG00000138653	0	1	NDST4	4	114827763	115113876	1
ENSG00000138658	0	1	ZGRF1	4	112539333	112636963	1
ENSG00000138660	0	1	AP1AR	4	112231737	112270047	1
ENSG00000138668	0	1	HNRNPD	4	82352498	82374300	1
ENSG00000138675	1.06422	0.494372	FGF5	4	80266599	80336680	1
ENSG00000138684	0.204275	0.838139	IL21	4	122612628	122620867	1
ENSG00000138685	0.356942	0.425845	FGF2	4	122826708	122898236	1
ENSG00000138686	0.294563	0.665966	BBS7	4	121824440	121870497	1
ENSG00000138688	0.240223	0.579698	KIAA1109	4	122152333	122362758	1
ENSG00000138696	0.125465	0.638521	BMPR1B	4	94757968	95158448	1
ENSG00000138698	0	1	RAP1GDS1	4	98261384	98443861	1
ENSG00000138709	0	1	LARP1B	4	128061268	128222931	1
ENSG00000138722	0.163723	0.564625	MMRN1	4	89879532	89954629	1
ENSG00000138738	0	1	PRDM5	4	120684919	120922870	1
ENSG00000138741	1.10692	0.346125	TRPC3	4	121879027	121951754	1
ENSG00000138744	0	1	NAAA	4	75913657	75940949	1
ENSG00000138750	0	1	NUP54	4	76114659	76148515	1
ENSG00000138755	0	1	CXCL9	4	76001275	76007488	1
ENSG00000138756	0	1	BMP2K	4	78776342	78910837	1
ENSG00000138759	0	1	FRAS1	4	78057570	78544269	1
ENSG00000138760	0.100367	0.817223	SCARB2	4	76158733	76234536	1
ENSG00000138768	0.0436092	0.733056	USO1	4	75724593	75814286	1
ENSG00000138769	0.586385	0.41348	CDKL2	4	75578005	75630716	1
ENSG00000138772	0	1	ANXA3	4	78551519	78610421	1
ENSG00000138777	0.556483	0.355612	PPA2	4	105369077	105474081	1
ENSG00000138778	0	1	CENPE	4	103105806	103198409	1
ENSG00000138792	0.0887341	0.771931	ENPEP	4	110365733	110565285	1
ENSG00000138794	1.18266	0.407968	CASP6	4	109688727	109703583	1
ENSG00000138795	0.123713	0.823425	LEF1	4	108047545	108168956	1
ENSG00000138796	0	1	HADH	4	107989714	108035175	1
ENSG00000138801	0	1	PAPSS1	4	107590276	107720452	1
ENSG00000138802	0.0689457	0.757241	SEC24B	4	109433818	109540896	1
ENSG00000138813	0.372091	0.709825	C4orf17	4	99511004	99542303	1
ENSG00000138814	0.236967	0.790559	PPP3CA	4	101023409	101348278	1
ENSG00000138821	0.191705	0.772921	SLC39A8	4	102251041	102385510	1
ENSG00000138823	0.402389	0.919129	MTTP	4	99563761	99623999	1
ENSG00000138944	0.0173439	0.894044	KIAA1644	22	44243667	44312851	1
ENSG00000138964	0	1	PARVG	22	44172956	44208469	1
ENSG00000141448	1.29408	0.385448	GATA6	18	22169443	22202528	1
ENSG00000141458	0.146288	0.49874	NPC1	18	23506184	23586898	1
ENSG00000141622	0	1	RNF165	18	46326809	46463140	1
ENSG00000141627	0	1	DYM	18	49041474	49461347	1
ENSG00000141639	0	1	MAPK4	18	50560078	50731824	1
ENSG00000141642	0	1	ELAC1	18	50967991	50988121	1
ENSG00000141682	0	1	PMAIP1	18	59899948	59904306	1
ENSG00000141759	0	1	TXNL4A	18	79970823	80033949	1
ENSG00000142327	1.52113	0.378364	RNPEPL1	2	240565804	240581372	1
ENSG00000142330	0.142243	0.770691	CAPN10	2	240586716	240617705	1
ENSG00000142731	0	1	PLK4	4	127880861	127899195	1
ENSG00000143429	0	1	AC027612.6	2	91617160	91659972	1
ENSG00000143727	0.00261605	0.712372	ACP1	2	264393	278283	1
ENSG00000143797	0	1	MBOAT2	2	8852690	9003813	1
ENSG00000143869	0	1	GDF7	2	20666664	20679245	1
ENSG00000143870	0	1	PDIA6	2	10787281	10837977	1
ENSG00000143878	0	1	RHOB	2	20447074	20449445	1
ENSG00000143882	0.258861	0.80208	ATP6V1C2	2	10721649	10785110	1
ENSG00000143891	0	1	GALM	2	38665910	38741237	1
ENSG00000143921	0.483447	0.690055	ABCG8	2	43838964	43878466	1
ENSG00000143924	0.0277891	0.744057	EML4	2	42169350	42332548	1
ENSG00000143933	0	1	CALM2	2	47160082	47176601	1
ENSG00000143947	0.410208	0.621579	RPS27A	2	55231903	55235853	1
ENSG00000143954	0	1	REG3G	2	79025686	79028505	1
ENSG00000143971	0	1	ETAA1	2	67397319	67410545	1
ENSG00000143977	0.477573	0.713939	SNRPG	2	70281362	70293771	1
ENSG00000144043	0	1	TEX261	2	70985938	70994945	1
ENSG00000144045	0.233901	0.808699	DQX1	2	74518131	74526336	1
ENSG00000144061	0.422434	0.609027	NPHP1	2	110122311	110205066	1
ENSG00000144063	0	1	MALL	2	110083870	110116566	1
ENSG00000144115	0	1	THNSL2	2	88170295	88186636	1
ENSG00000144118	0	1	RALB	2	120240064	120294713	1
ENSG00000144120	0	1	TMEM177	2	119679167	119686507	1
ENSG00000144130	0	1	NT5DC4	2	112721486	112742879	1
ENSG00000144134	0.000171441	0.579559	RABL2A	2	113627229	113643396	1
ENSG00000144136	0.564036	0.661748	SLC20A1	2	112645857	112663827	1
ENSG00000144152	1.31046	0.353352	FBLN7	2	112138385	112188216	1
ENSG00000144158	0	1	RP11-395L14.17	2	113657908	113658675	1
ENSG00000144161	0.540887	0.358305	ZC3H8	2	112211525	112255136	1
ENSG00000144199	0	1	FAHD2B	2	97083583	97094882	1
ENSG00000144227	1.08314	0.39105	NXPH2	2	138670772	138780348	1
ENSG00000144229	0	1	THSD7B	2	136765545	137677717	1
ENSG00000144230	0	1	GPR17	2	127645864	127652639	1
ENSG00000144231	0	1	POLR2D	2	127843551	127858157	1
ENSG00000144233	0.474001	0.517411	AMMECR1L	2	127861630	127885922	1
ENSG00000144278	0	1	GALNT13	2	153871913	154453849	1
ENSG00000144283	0	1	PKP4	2	158456964	158682879	1
ENSG00000144285	0.514308	0.507668	SCN1A	2	165989160	166149180	1
[truncated: 20,884 more rows]

## Sheet: Table S2
Table S2.FUSION identified 144 significant genes associated with Migraine
Gene symbole	PANEL	CHR	BEST.GWAS.ID	BEST.GWAS.Z	EQTL.ID	EQTL.Z	EQTL.GWAS.Z	NSNP	TWAS.Z	TWAS.P	FDR
RP11-252K23.2	GTExv8.ALL.Adipose_Subcutaneous	16	rs4638613	4.94	rs2650408	12.46	4.27991	353	5.05464	4.31e-07	0.00463584
CCDC134	GTExv8.ALL.Adipose_Subcutaneous	22	rs738248	-5.19	rs9607821	-6.29	-4.1958	310	4.28291	1.84e-05	0.0494776
TMEM170A	GTExv8.ALL.Adipose_Subcutaneous	16	rs4638613	4.94	rs3851734	3.96	4.72932	347	4.34275	1.41e-05	0.0494776
ZSCAN31	GTExv8.ALL.Adipose_Subcutaneous	6	rs2277103	4.68	rs16893975	6.02	1.9193	384	4.2884	1.8e-05	0.0494776
ANKK1	GTExv8.ALL.Adipose_Visceral_Omentum	11	rs12279103	-4.23	rs17600713	-6.76	3.22869	513	-4.88	1.06e-06	0.00913826
RP11-252K23.2	GTExv8.ALL.Adipose_Visceral_Omentum	16	rs4638613	4.94	rs8056345	12.64	4.43983	353	4.72636	2.29e-06	0.00987105
CCDC134	GTExv8.ALL.Adipose_Visceral_Omentum	22	rs738248	-5.19	rs5758511	-4.03	-4.6417	312	4.55429	5.26e-06	0.0151155
RP11-252K23.2	GTExv8.ALL.Adrenal_Gland	16	rs4638613	4.94	rs166013	8.38	3.93616	354	5.11247	3.18e-07	0.00181196
TMEM170A	GTExv8.ALL.Adrenal_Gland	16	rs4638613	4.94	rs12933281	-6.05	4.74445	348	-4.74445	2.09e-06	0.00595441
CTB-50L17.8	GTExv8.ALL.Adrenal_Gland	19	rs243352	4	rs2705	-3.26	3.49483	391	-4.59336	4.36e-06	0.00828109
DTD1	GTExv8.ALL.Adrenal_Gland	20	rs6112068	-4.36	rs6112068	-4.22	-4.36166	485	4.27283	1.93e-05	0.0270085
LYG1	GTExv8.ALL.Adrenal_Gland	2	rs17022564	4.26	rs6715321	5.05	4.06644	311	4.22671	2.37e-05	0.0270085
C4B-AS1	GTExv8.ALL.Adrenal_Gland	6	rs1144709	-4.67	rs1144709	4.48	-4.67205	189	-4.09801	4.17e-05	0.0396011
PHACTR1	GTExv8.ALL.Artery_Aorta	6	rs9349379	-7.65	rs9349379	-7.83	-7.64667	504	7.49497	6.63e-14	5.76478e-10
LRP1	GTExv8.ALL.Artery_Aorta	12	rs715948	5.99	rs11172113	-7.55	-5.80768	334	5.80768	6.33e-09	2.75197e-05
LY6G5B	GTExv8.ALL.Artery_Aorta	6	rs1144709	-4.67	rs521977	7.6	2.75367	242	5.001	5.7e-07	0.0012586
RP11-252K23.2	GTExv8.ALL.Artery_Aorta	16	rs4638613	4.94	rs166013	10.9	3.93616	351	4.99815	5.79e-07	0.0012586
BCAR1	GTExv8.ALL.Artery_Aorta	16	rs4638613	4.94	rs12933281	-8.97	4.74445	376	-4.73872	2.15e-06	0.00373885
LY6G5C	GTExv8.ALL.Artery_Aorta	6	rs1144709	-4.67	rs1144709	-6.25	-4.67205	242	4.672	2.98e-06	0.00431852
DESI1	GTExv8.ALL.Artery_Aorta	22	rs738248	-5.19	rs17377643	-5.7	-3.9841	311	4.60099	4.2e-06	0.005217
CFDP1	GTExv8.ALL.Artery_Aorta	16	rs4638613	4.94	rs9319484	-5.49	4.47182	344	-4.49842	6.85e-06	0.00744509
ANKK1	GTExv8.ALL.Artery_Aorta	11	rs12279103	-4.23	rs7130431	-7.76	1.17694	512	-4.34951	1.36e-05	0.0131391
KIF3C	GTExv8.ALL.Artery_Aorta	2	rs13004993	2.92	rs4233710	-3.48	-0.92178	281	4.19678	2.71e-05	0.0235634
ZBED9	GTExv8.ALL.Artery_Aorta	6	rs2277103	4.68	rs1150711	-5.4	4.58851	258	-4.1423	3.44e-05	0.0271916
PHACTR1	GTExv8.ALL.Artery_Coronary	6	rs9349379	-7.65	rs9349379	-5.13	-7.65	505	7.34612	2.04e-13	9.333e-10
RP11-252K23.2	GTExv8.ALL.Artery_Coronary	16	rs4638613	4.94	rs166013	8.5	3.93616	353	4.56606	4.97e-06	0.0113689
ANKK1	GTExv8.ALL.Artery_Coronary	11	rs12279103	-4.23	rs7942392	5.33	-4.0465	511	-4.3287	1.5e-05	0.022875
CCDC134	GTExv8.ALL.Artery_Coronary	22	rs738248	-5.19	rs17377643	-4.98	-3.9841	319	4.14742	3.36e-05	0.03843
KARS	GTExv8.ALL.Artery_Coronary	16	rs4638613	4.94	rs729109	-3.64	4.15765	401	-4.06588	4.79e-05	0.040052
POLR3H	GTExv8.ALL.Artery_Coronary	22	rs738248	-5.19	rs132903	4.64	2.2935	304	3.9541	7.68e-05	0.040052
DESI1	GTExv8.ALL.Artery_Coronary	22	rs738248	-5.19	rs8140869	-4.71	-3.9881	313	3.98814	6.66e-05	0.040052
ZPLD1	GTExv8.ALL.Artery_Coronary	3	rs1382788	3.9	rs1382788	-3.95	3.90183	318	-3.9018	9.55e-05	0.040052
EIF3KP1	GTExv8.ALL.Artery_Coronary	5	rs3756583	-4.02	rs1826673	8.17	-3.6632	308	-3.94689	7.92e-05	0.040052
Metazoa_SRP	GTExv8.ALL.Artery_Coronary	15	rs12902022	4.55	rs2938691	4.46	-3.8998	275	-3.8998	9.63e-05	0.040052
FAM85B	GTExv8.ALL.Artery_Coronary	8	rs2945861	-4.59	rs2979151	-5.25	3.94002	323	-3.90551	9.4e-05	0.040052
LRRC8B	GTExv8.ALL.Artery_Coronary	1	rs2045583	-3.76	rs2045583	-4.82	-3.76113	348	3.76113	0.000169	0.0483234
HLA-J	GTExv8.ALL.Artery_Coronary	6	rs1362126	-3.78	rs1362126	4.64	-3.7831	40	-3.7831	0.000155	0.0483234
HCG4B	GTExv8.ALL.Artery_Coronary	6	rs1362126	-3.78	rs1362126	3.86	-3.7831	40	-3.7831	0.000155	0.0483234
JMJD7	GTExv8.ALL.Artery_Coronary	15	rs2274858	-4.07	rs12440605	-4.01	-3.68154	408	3.8226	0.000132	0.0483234
RP1-153G14.4	GTExv8.ALL.Artery_Coronary	6	rs4713120	4.15	rs4713096	-3.78	3.7724	410	-3.7724	0.000162	0.0483234
PHACTR1	GTExv8.ALL.Artery_Tibial	6	rs9349379	-7.65	rs9349379	-11.75	-7.64667	497	7.53826	4.76e-14	5.00609e-10
LRP1	GTExv8.ALL.Artery_Tibial	12	rs715948	5.99	rs11172113	-9.07	-5.80768	332	5.80768	6.33e-09	3.32863e-05
RP11-252K23.2	GTExv8.ALL.Artery_Tibial	16	rs4638613	4.94	rs2650408	13.58	4.27991	349	4.81892	1.44e-06	0.00504816
BCAR1	GTExv8.ALL.Artery_Tibial	16	rs4638613	4.94	rs12933281	-10.05	4.74445	374	-4.75296	2e-06	0.0052585
LY6G5C	GTExv8.ALL.Artery_Tibial	6	rs1144709	-4.67	rs1144709	-5.05	-4.67205	242	4.67205	2.98e-06	0.00626813
C12orf4	GTExv8.ALL.Artery_Tibial	12	rs2160875	4.53	rs2160875	6.54	4.53181	642	4.53181	5.85e-06	0.00878921
CCND2	GTExv8.ALL.Artery_Tibial	12	rs2160875	4.53	rs2160875	5.29	4.53181	575	4.53181	5.85e-06	0.00878921
CCDC134	GTExv8.ALL.Artery_Tibial	22	rs738248	-5.19	rs2899345	-5.21	-3.72051	308	4.41005	1.03e-05	0.0135406
RNF115	GTExv8.ALL.Artery_Tibial	1	rs12131782	4.34	rs10910843	-4.52	4.28587	106	-4.29	1.82e-05	0.0212677
LYG1	GTExv8.ALL.Artery_Tibial	2	rs17022564	4.26	rs2290255	7.21	4.23261	312	4.12505	3.71e-05	0.035471
ZBED9	GTExv8.ALL.Artery_Tibial	6	rs2277103	4.68	rs1237873	-5.08	3.65914	252	-4.12928	3.64e-05	0.035471
APLF	GTExv8.ALL.Artery_Tibial	2	rs11890100	4.32	rs13035639	6.36	4.09039	492	4.09039	4.31e-05	0.0377736
UFL1	GTExv8.ALL.Artery_Tibial	6	rs11153082	4.57	rs1127175	6.79	4.04287	421	4.04287	5.28e-05	0.0400397
THBD	GTExv8.ALL.Artery_Tibial	20	rs2225133	-3.75	rs3004174	3.67	-0.018961	565	-4.04075	5.33e-05	0.0400397
ALG12	GTExv8.ALL.Artery_Tibial	22	rs11704238	3.86	rs9616388	8.1	3.27652	441	3.99039	6.6e-05	0.0462748
ETFA	GTExv8.ALL.Artery_Tibial	15	rs12902022	4.55	rs2255408	-6.03	-3.77349	279	3.91205	9.15e-05	0.0479575
FHAD1	GTExv8.ALL.Artery_Tibial	1	rs2479073	3.89	rs2489670	-5.39	3.88154	549	-3.86	0.000112	0.0479575
ADAMTSL4	GTExv8.ALL.Artery_Tibial	1	rs6693567	3.91	rs6693567	-10.64	3.91099	289	-3.91	9.19e-05	0.0479575
PPIP5K2	GTExv8.ALL.Artery_Tibial	5	rs3756583	-4.02	rs26819	-7.68	-3.86277	319	3.85867	0.000114	0.0479575
C2CD2	GTExv8.ALL.Artery_Tibial	21	rs9977743	3.18	rs7280126	-4.32	-2.7591	822	3.90651	9.36e-05	0.0479575
AFF1	GTExv8.ALL.Artery_Tibial	4	rs342467	-4.2	rs236985	8.04	-3.88557	311	-3.88557	0.000102	0.0479575
SLC24A3	GTExv8.ALL.Artery_Tibial	20	rs16979505	-4.32	rs3790227	-9.22	3.11058	616	-3.91297	9.12e-05	0.0479575
ZNF603P	GTExv8.ALL.Artery_Tibial	6	rs2277103	4.68	rs1225715	14.2	3.09979	459	3.87118	0.000108	0.0479575
LY6G5B	GTExv8.ALL.Artery_Tibial	6	rs1144709	-4.67	rs1144709	-8.65	-4.67205	242	3.90557	9.4e-05	0.0479575
JMJD7	GTExv8.ALL.Artery_Tibial	15	rs2274858	-4.07	rs2241522	8.44	2.80477	407	3.88108	0.000104	0.0479575
LINC00652	GTExv8.ALL.Brain_Amygdala	20	rs6112068	-4.36	rs6081261	-4.35	-4.33646	511	4.3338	1.47e-05	0.0409836
AC109826.1	GTExv8.ALL.Brain_Anterior_cingulate_cortex_BA24	2	rs12615689	4.38	rs6542847	3.69	-3.6582	297	-4.38712	1.15e-05	0.0427915
LY6G5C	GTExv8.ALL.Brain_Caudate_basal_ganglia	6	rs1144709	-4.67	rs1144709	-6.87	-4.672	242	4.9706	6.67e-07	0.00364982
CFDP1	GTExv8.ALL.Brain_Caudate_basal_ganglia	16	rs4638613	4.94	rs12933281	4.08	4.74445	347	4.74445	2.09e-06	0.00571824
MPPED2	GTExv8.ALL.Brain_Caudate_basal_ganglia	11	rs11031122	3.9	rs7101519	-5.19	2.4183	400	-4.3738	1.22e-05	0.0222528
CFDP1	GTExv8.ALL.Brain_Cerebellar_Hemisphere	16	rs4638613	4.94	rs4638613	4.49	4.93813	347	4.93812	7.89e-07	0.00518373
AP000688.14	GTExv8.ALL.Brain_Cerebellar_Hemisphere	21	rs2835278	5	rs2835190	-3.56	4.7548	499	-4.596	4.31e-06	0.0094389
RP11-252K23.2	GTExv8.ALL.Brain_Cerebellar_Hemisphere	16	rs4638613	4.94	rs8050059	5.44	4.61394	355	4.67241	2.98e-06	0.0094389
DESI1	GTExv8.ALL.Brain_Cerebellum	22	rs738248	-5.19	rs2899345	-3.77	-3.7205	313	4.94591	7.58e-07	0.00379713
PLEKHA1	GTExv8.ALL.Brain_Cerebellum	10	rs10082476	-4.54	rs10082476	6.08	-4.53993	616	-4.85426	1.21e-06	0.00379713
CFDP1	GTExv8.ALL.Brain_Cerebellum	16	rs4638613	4.94	rs2161684	6.34	4.71909	346	4.80429	1.55e-06	0.00379713
TMEM170A	GTExv8.ALL.Brain_Cerebellum	16	rs4638613	4.94	rs166013	3.74	3.93616	347	4.75453	1.99e-06	0.00379713
RP11-252K23.2	GTExv8.ALL.Brain_Cerebellum	16	rs4638613	4.94	rs4146809	5.32	4.75646	354	4.71302	2.44e-06	0.00379713
BCAR1	GTExv8.ALL.Brain_Cerebellum	16	rs4638613	4.94	rs3851734	4.73	4.72932	378	4.65945	3.17e-06	0.00382242
LYVE1	GTExv8.ALL.Brain_Cerebellum	11	rs4909945	-5.59	rs2033049	-3.98	2.73291	572	-4.62725	3.71e-06	0.00382242
CACNA1A	GTExv8.ALL.Brain_Cerebellum	19	rs12611029	4.69	rs2302080	4.53	4.61504	346	4.61504	3.93e-06	0.00382242
LYG1	GTExv8.ALL.Brain_Cerebellum	2	rs17022564	4.26	rs1955393	5.44	3.98804	312	4.45613	8.35e-06	0.00649714
LINC00634	GTExv8.ALL.Brain_Cerebellum	22	rs738248	-5.19	rs8140869	-5.92	-3.9881	345	4.46637	7.96e-06	0.00649714
LY6G5C	GTExv8.ALL.Brain_Cerebellum	6	rs1144709	-4.67	rs1144709	-7.18	-4.672	241	4.19243	2.76e-05	0.0195232
LY6G5B	GTExv8.ALL.Brain_Cerebellum	6	rs1144709	-4.67	rs521977	6.05	2.7537	241	4.03146	5.54e-05	0.033159
RP11-236L14.2	GTExv8.ALL.Brain_Cerebellum	15	rs2589244	4.53	rs2589227	-3.81	3.49055	540	-4.04266	5.28e-05	0.033159
LINC00492	GTExv8.ALL.Brain_Cerebellum	5	rs3756583	-4.02	rs258144	3.97	-3.2749	304	-3.91875	8.9e-05	0.0494649
HFE	GTExv8.ALL.Brain_Cortex	6	rs2183947	-5.01	rs10484439	-3.57	1.95089	689	-4.5767	4.72e-06	0.0142379
AC109826.1	GTExv8.ALL.Brain_Cortex	2	rs12615689	4.38	rs12615689	-4.73	4.37728	297	-4.71216	2.45e-06	0.0142379
ZNF19	GTExv8.ALL.Brain_Cortex	16	rs7198834	4.1	rs7187165	-4.13	-3.65869	372	4.45062	8.56e-06	0.0172142
LY6G5C	GTExv8.ALL.Brain_Cortex	6	rs1144709	-4.67	rs1144709	-5.96	-4.67205	241	4.3115	1.62e-05	0.0240113
LY6G5B	GTExv8.ALL.Brain_Cortex	6	rs1144709	-4.67	rs1144709	-4.58	-4.67205	241	4.2664	1.99e-05	0.0240113
LYG1	GTExv8.ALL.Brain_Cortex	2	rs17022564	4.26	rs2290261	4.93	4.21456	312	4.21456	2.5e-05	0.0251375
ZNF697	GTExv8.ALL.Brain_Cortex	1	rs12127605	3.76	rs10802122	-5.25	2.57174	376	-4.17822	2.94e-05	0.0253386
AFF1	GTExv8.ALL.Brain_Cortex	4	rs342467	-4.2	rs6855627	-3.4	2.42898	320	-4.13592	3.54e-05	0.026696
PHLPP2	GTExv8.ALL.Brain_Cortex	16	rs7198834	4.1	rs2288486	3.9	-4.08255	438	-3.9749	7.04e-05	0.0382593
ANKK1	GTExv8.ALL.Brain_Cortex	11	rs12279103	-4.23	rs6589371	7.11	-3.96175	513	-3.96175	7.44e-05	0.0382593
IST1	GTExv8.ALL.Brain_Cortex	16	rs7198834	4.1	rs3751820	-4.27	4.00473	400	-4.00473	6.21e-05	0.0382593
ALG12	GTExv8.ALL.Brain_Cortex	22	rs11704238	3.86	rs11704238	4.82	3.86077	442	3.9562	7.61e-05	0.0382593
PPIP5K2	GTExv8.ALL.Brain_Cortex	5	rs3756583	-4.02	rs26262	-4.02	-3.8722	319	3.88662	0.000102	0.0473358
LY6G5C	GTExv8.ALL.Brain_Frontal_Cortex_BA9	6	rs1144709	-4.67	rs1144709	-4.8	-4.672	241	4.67205	2.98e-06	0.0147987
TGFBR2	GTExv8.ALL.Brain_Frontal_Cortex_BA9	3	rs17564412	-4.67	rs12489521	-3.67	-4.4675	538	4.46745	7.92e-06	0.0196654
RP11-252K23.2	GTExv8.ALL.Brain_Hippocampus	16	rs4638613	4.94	rs166013	4.16	3.93616	354	4.8694	1.12e-06	0.00426608
LY6G5C	GTExv8.ALL.Brain_Hippocampus	6	rs1144709	-4.67	rs1144709	-5.66	-4.67205	240	4.672	2.98e-06	0.00567541
CFDP1	GTExv8.ALL.Brain_Hippocampus	16	rs4638613	4.94	rs10781976	5	4.49331	346	4.4933	7.01e-06	0.00890036
LY6G5C	GTExv8.ALL.Brain_Hypothalamus	6	rs1144709	-4.67	rs1144709	-4.99	-4.672	242	4.672	2.98e-06	0.0113747
RP4-669P10.19	GTExv8.ALL.Brain_Hypothalamus	22	rs738248	-5.19	rs10483213	4.31	-4.24773	355	-4.41153	1.03e-05	0.0196575
PHLPP2	GTExv8.ALL.Brain_Hypothalamus	16	rs7198834	4.1	rs2288486	3.78	-4.08255	438	-4.08255	4.45e-05	0.0359561
REEP3	GTExv8.ALL.Brain_Hypothalamus	10	rs2565185	-4.13	rs2565185	-4.55	-4.12673	365	4.12673	3.68e-05	0.0359561
RP11-252K23.2	GTExv8.ALL.Brain_Hypothalamus	16	rs4638613	4.94	rs999675	4.63	3.88166	353	4.06961	4.71e-05	0.0359561
LYG1	GTExv8.ALL.Brain_Hypothalamus	2	rs17022564	4.26	rs1955393	3.95	3.988	312	3.98804	6.66e-05	0.0362615
FAM198A	GTExv8.ALL.Brain_Hypothalamus	3	rs4547674	3.55	rs644534	4.25	2.5594	391	3.9566	7.6e-05	0.0362615
AP000688.29	GTExv8.ALL.Brain_Hypothalamus	21	rs2835278	5	rs2845727	5.25	-3.25097	503	-3.9572	7.58e-05	0.0362615
PPIP5K2	GTExv8.ALL.Brain_Hypothalamus	5	rs3756583	-4.02	rs9784601	3.19	0.851	318	3.87625	0.000106	0.0446589
C5orf64-AS1	GTExv8.ALL.Brain_Hypothalamus	5	rs921038	4.4	rs2937835	5.22	-3.8519	416	-3.85194	0.000117	0.0446589
RP1-221C16.8	GTExv8.ALL.Brain_Nucleus_accumbens_basal_ganglia	6	rs2183947	-5.01	rs9379827	-4.1	-4.9011	671	4.9011	9.53e-07	0.00518813
RP11-252K23.2	GTExv8.ALL.Brain_Nucleus_accumbens_basal_ganglia	16	rs4638613	4.94	rs12933281	6.14	4.74445	353	4.74445	2.09e-06	0.00568898
AP000688.29	GTExv8.ALL.Brain_Nucleus_accumbens_basal_ganglia	21	rs2835278	5	rs735143	6.45	-3.25255	502	-4.606	4.11e-06	0.00745828
LY6G5C	GTExv8.ALL.Brain_Nucleus_accumbens_basal_ganglia	6	rs1144709	-4.67	rs1144709	-7.2	-4.672	242	4.2746	1.91e-05	0.0259951
GPR89P	GTExv8.ALL.Brain_Nucleus_accumbens_basal_ganglia	6	rs2277103	4.68	rs4713120	-5	4.1465	488	-4.1155	3.86e-05	0.0420277
DTD1	GTExv8.ALL.Brain_Nucleus_accumbens_basal_ganglia	20	rs6112068	-4.36	rs6132084	-5.33	-4.3579	484	4.0704	4.69e-05	0.0425539
CTB-50L17.8	GTExv8.ALL.Brain_Nucleus_accumbens_basal_ganglia	19	rs243352	4	rs243352	-6.59	3.99829	389	-3.99829	6.38e-05	0.0496182
RP11-252K23.2	GTExv8.ALL.Brain_Putamen_basal_ganglia	16	rs4638613	4.94	rs2650408	4.88	4.27991	355	4.76488	1.89e-06	0.00891135
ITGB5	GTExv8.ALL.Brain_Spinal_cord_cervical_c-1	3	rs2001425	-4.79	rs10804563	4.12	1.74547	594	4.22266	2.41e-05	0.0270241
LY6G5C	GTExv8.ALL.Brain_Spinal_cord_cervical_c-1	6	rs1144709	-4.67	rs1144709	-4.38	-4.672	239	4.2568	2.07e-05	0.0270241
LY6G5B	GTExv8.ALL.Brain_Spinal_cord_cervical_c-1	6	rs1144709	-4.67	rs3117572	3.17	1.8695	239	4.2326	2.31e-05	0.0270241
RP11-252K23.2	GTExv8.ALL.Brain_Substantia_nigra	16	rs4638613	4.94	rs999675	5.1	3.88166	352	4.33206	1.48e-05	0.0379472
JMJD7	GTExv8.ALL.Brain_Substantia_nigra	15	rs2274858	-4.07	rs11070349	-5.12	-3.4225	408	4.16506	3.11e-05	0.0398702
LY6G5C	GTExv8.ALL.Breast_Mammary_Tissue	6	rs1144709	-4.67	rs1144709	-6.2	-4.672	242	4.95089	7.39e-07	0.00563857
RP11-252K23.2	GTExv8.ALL.Breast_Mammary_Tissue	16	rs4638613	4.94	rs166013	11.24	3.93616	354	4.69413	2.68e-06	0.0102242
DESI1	GTExv8.ALL.Breast_Mammary_Tissue	22	rs738248	-5.19	rs9607821	-5.12	-4.1958	311	4.19576	2.72e-05	0.0345893
ANKK1	GTExv8.ALL.Breast_Mammary_Tissue	11	rs12279103	-4.23	rs17600713	-4.94	3.2287	515	-4.24282	2.21e-05	0.0345893
AC109826.1	GTExv8.ALL.Breast_Mammary_Tissue	2	rs12615689	4.38	rs13000014	5.18	4.26013	297	4.26013	2.04e-05	0.0345893
LY6G5B	GTExv8.ALL.Breast_Mammary_Tissue	6	rs1144709	-4.67	rs521977	6.48	2.7537	242	4.20288	2.64e-05	0.0345893
TMEM170A	GTExv8.ALL.Breast_Mammary_Tissue	16	rs4638613	4.94	rs729109	4.61	4.15765	348	4.15765	3.22e-05	0.035098
UBE2Q2	GTExv8.ALL.Breast_Mammary_Tissue	15	rs12902022	4.55	rs17427548	-5.19	-4.10009	285	4.10009	4.13e-05	0.0393899
TMEM170A	GTExv8.ALL.Cells_Cultured_fibroblasts	16	rs4638613	4.94	rs4638613	6.31	4.93812	348	4.93812	7.89e-07	0.00407992
RP1-221C16.8	GTExv8.ALL.Cells_Cultured_fibroblasts	6	rs2183947	-5.01	rs2183947	-6.14	-5.0123	649	5.0123	5.38e-07	0.00407992
RP11-252K23.2	GTExv8.ALL.Cells_Cultured_fibroblasts	16	rs4638613	4.94	rs8056345	14.25	4.43983	354	4.80543	1.54e-06	0.00530889
CCDC134	GTExv8.ALL.Cells_Cultured_fibroblasts	22	rs738248	-5.19	rs1799932	-6.29	-4.57422	315	4.70277	2.57e-06	0.00616383
LY6G5C	GTExv8.ALL.Cells_Cultured_fibroblasts	6	rs1144709	-4.67	rs1144709	-4.32	-4.67205	242	4.672	2.98e-06	0.00616383
MARVELD3	GTExv8.ALL.Cells_Cultured_fibroblasts	16	rs7198834	4.1	rs7188406	7.49	-3.46626	417	-4.4415	8.93e-06	0.0153923
RERG	GTExv8.ALL.Cells_Cultured_fibroblasts	12	rs4764176	-4.26	rs17835004	5.82	-2.84283	384	-4.39885	1.09e-05	0.016104
UFL1	GTExv8.ALL.Cells_Cultured_fibroblasts	6	rs11153082	4.57	rs11153082	-3.77	4.57232	421	-4.22509	2.39e-05	0.0293713
ZNF697	GTExv8.ALL.Cells_Cultured_fibroblasts	1	rs12127605	3.76	rs12121447	-8.05	3.53959	355	-4.19908	2.68e-05	0.0293713
ZNF808	GTExv8.ALL.Cells_Cultured_fibroblasts	19	rs7252479	4.81	rs7252479	6.07	4.81013	443	4.18617	2.84e-05	0.0293713
REV1	GTExv8.ALL.Cells_Cultured_fibroblasts	2	rs17022564	4.26	rs6715321	-7.72	4.06644	324	-4.12348	3.73e-05	0.0350688
RNF152	GTExv8.ALL.Cells_Cultured_fibroblasts	18	rs1346950	-3.41	rs9964964	-6.13	3.04734	533	-4.1007	4.12e-05	0.0355075
RP11-527J8.1	GTExv8.ALL.Cells_Cultured_fibroblasts	2	rs17022564	4.26	rs12464785	4.29	4.25894	325	4.0802	4.5e-05	0.0357992
CFDP1	GTExv8.ALL.Cells_Cultured_fibroblasts	16	rs4638613	4.94	rs11149832	12.14	4.907	347	4.06024	4.9e-05	0.036197
PINX1	GTExv8.ALL.Cells_Cultured_fibroblasts	8	rs10095927	-4.41	rs11998382	-4.57	-4.04145	635	4.04145	5.31e-05	0.0366107
IST1	GTExv8.ALL.Cells_Cultured_fibroblasts	16	rs7198834	4.1	rs7197486	-6.25	3.93324	400	-3.97673	6.99e-05	0.0451816
LYG1	GTExv8.ALL.Cells_Cultured_fibroblasts	2	rs17022564	4.26	rs11899745	8.42	4.06842	312	3.95645	7.61e-05	0.0462957
RP11-252K23.2	GTExv8.ALL.Cells_EBV-transformed_lymphocytes	16	rs4638613	4.94	rs2650408	5.91	4.27991	354	4.5549	5.24e-06	0.0181933
LYG1	GTExv8.ALL.Cells_EBV-transformed_lymphocytes	2	rs17022564	4.26	rs6715321	3.41	4.0664	312	4.0827	4.45e-05	0.033418
TMEM51	GTExv8.ALL.Cells_EBV-transformed_lymphocytes	1	rs2479073	3.89	rs12404105	4.63	3.39435	556	3.95359	7.7e-05	0.033418
RP5-821D11.7	GTExv8.ALL.Cells_EBV-transformed_lymphocytes	22	rs738248	-5.19	rs7287010	-4.83	-4.0198	318	3.9612	7.46e-05	0.033418
NUDT17	GTExv8.ALL.Cells_EBV-transformed_lymphocytes	1	rs12131782	4.34	rs12143786	-4	4.30005	108	-4.16883	3.06e-05	0.033418
SNORD17	GTExv8.ALL.Cells_EBV-transformed_lymphocytes	20	rs8121408	-4.41	rs3736771	-6.3	-2.9851	572	4.03069	5.56e-05	0.033418
TTC41P	GTExv8.ALL.Cells_EBV-transformed_lymphocytes	12	rs10745995	3.73	rs4964260	-4.38	3.517	614	-3.96432	7.36e-05	0.033418
RP11-2E11.6	GTExv8.ALL.Cells_EBV-transformed_lymphocytes	7	rs1532047	3.05	rs933752	3.49	-2.90367	426	-4.01215	6.02e-05	0.033418
PPIP5K2	GTExv8.ALL.Cells_EBV-transformed_lymphocytes	5	rs3756583	-4.02	rs34822	8.03	-3.81117	319	-3.83399	0.000126	0.048608
ANKK1	GTExv8.ALL.Colon_Sigmoid	11	rs12279103	-4.23	rs10891549	-7.12	3.29233	513	-4.8248	1.4e-06	0.010108
LY6G5C	GTExv8.ALL.Colon_Sigmoid	6	rs1144709	-4.67	rs1144709	-5.57	-4.672	242	4.672	2.98e-06	0.010108
RP11-252K23.2	GTExv8.ALL.Colon_Sigmoid	16	rs4638613	4.94	rs166013	9.28	3.93616	353	4.60117	4.2e-06	0.010108
PLEKHA1	GTExv8.ALL.Colon_Sigmoid	10	rs10082476	-4.54	rs10082476	6.46	-4.53993	616	-4.53993	5.63e-06	0.0101622
EP300	GTExv8.ALL.Colon_Transverse	22	rs738140	-5.05	rs1883828	-3.56	-4.73632	271	4.75109	2.02e-06	0.00391628
ANKK1	GTExv8.ALL.Colon_Transverse	11	rs12279103	-4.23	rs6589371	6.33	-3.96175	513	-4.86227	1.16e-06	0.00391628
TTC3-AS1	GTExv8.ALL.Colon_Transverse	21	rs2244185	3.29	rs17814278	-3.52	-3.2505	452	4.7922	1.65e-06	0.00391628
RP11-252K23.2	GTExv8.ALL.Colon_Transverse	16	rs4638613	4.94	rs8056345	10.69	4.43983	352	4.85376	1.21e-06	0.00391628
LRP1	GTExv8.ALL.Colon_Transverse	12	rs715948	5.99	rs715948	-5.59	5.9918	336	-4.64696	3.37e-06	0.00435573
LY6G5B	GTExv8.ALL.Colon_Transverse	6	rs1144709	-4.67	rs521977	7.64	2.7537	242	4.6805	2.86e-06	0.00435573
PLEKHA1	GTExv8.ALL.Colon_Transverse	10	rs10082476	-4.54	rs10082476	5.43	-4.53993	616	-4.53993	5.63e-06	0.00623724
SLC35C1	GTExv8.ALL.Colon_Transverse	11	rs895722	-3.52	rs3808976	5.1	3.47401	394	4.46869	7.87e-06	0.00762898
ORC4	GTExv8.ALL.Colon_Transverse	2	rs1424953	3.38	rs17218798	-5.71	-2.21794	327	4.06973	4.71e-05	0.0304384
LYG1	GTExv8.ALL.Colon_Transverse	2	rs17022564	4.26	rs12464785	8.1	4.25894	312	4.12521	3.7e-05	0.0304384
MED19	GTExv8.ALL.Colon_Transverse	11	rs2443426	-4.01	rs11601082	-5.88	3.04813	384	-4.09509	4.22e-05	0.0304384
LYG2	GTExv8.ALL.Colon_Transverse	2	rs12615689	4.38	rs3792137	-4.19	4.03201	302	-4.07627	4.58e-05	0.0304384
KLF6	GTExv8.ALL.Colon_Transverse	10	rs2251005	3.43	rs7919625	3.4	-0.913996	623	-3.98807	6.66e-05	0.0351883
DESI1	GTExv8.ALL.Colon_Transverse	22	rs738248	-5.19	rs17377643	-4.19	-3.98411	303	3.98411	6.77e-05	0.0351883
CTA-398F10.2	GTExv8.ALL.Colon_Transverse	8	rs2945861	-4.59	rs4841005	3.87	2.68769	482	3.96761	7.26e-05	0.0351883
CTD-2376I4.2	GTExv8.ALL.Colon_Transverse	5	rs11743222	-4.05	rs7727222	4.8	-3.65134	341	-3.96994	7.19e-05	0.0351883
ADAMTSL4	GTExv8.ALL.Colon_Transverse	1	rs6693567	3.91	rs6693567	-4.6	3.91099	288	-3.91099	9.19e-05	0.0419226
LY6G5C	GTExv8.ALL.Esophagus_Gastroesophageal_Junction	6	rs1144709	-4.67	rs1144709	-4.76	-4.672	242	4.672	2.98e-06	0.0111094
RP11-252K23.2	GTExv8.ALL.Esophagus_Gastroesophageal_Junction	16	rs4638613	4.94	rs166013	9.19	3.93616	354	4.73404	2.2e-06	0.0111094
POLR3H	GTExv8.ALL.Esophagus_Gastroesophageal_Junction	22	rs738248	-5.19	rs132903	4.8	2.2935	300	4.34156	1.41e-05	0.0329928
PMM1	GTExv8.ALL.Esophagus_Gastroesophageal_Junction	22	rs738248	-5.19	rs4820438	-4.61	2.29	306	-4.29264	1.77e-05	0.0329928
CBR1	GTExv8.ALL.Esophagus_Mucosa	21	rs2835278	5	rs7281493	-3.63	1.8683	499	-4.83188	1.35e-06	0.00711704
RP11-252K23.2	GTExv8.ALL.Esophagus_Mucosa	16	rs4638613	4.938	rs8056345	13.99	4.43983	347	4.82153	1.42e-06	0.00711704
STAT6	GTExv8.ALL.Esophagus_Muscularis	12	rs715948	5.99	rs12298170	4.62	-5.66006	337	-5.66006	1.51e-08	0.000147527
RP11-252K23.2	GTExv8.ALL.Esophagus_Muscularis	16	rs4638613	4.94	rs2650408	11.31	4.27991	352	5.02191	5.12e-07	0.00250112
TMEM170A	GTExv8.ALL.Esophagus_Muscularis	16	rs4638613	4.94	rs1559339	5.93	4.64756	346	4.64756	3.36e-06	0.0082068
LY6G5C	GTExv8.ALL.Esophagus_Muscularis	6	rs1144709	-4.67	rs1144709	-6.59	-4.67205	242	4.67205	2.98e-06	0.0082068
DESI1	GTExv8.ALL.Esophagus_Muscularis	22	rs738248	-5.19	rs8140869	-4.36	-3.9881	307	4.5469	5.44e-06	0.0106298
MARVELD3	GTExv8.ALL.Esophagus_Muscularis	16	rs7198834	4.1	rs7201754	8.17	-3.58454	417	-4.34746	1.38e-05	0.022471
MGAT4A	GTExv8.ALL.Esophagus_Muscularis	2	rs12615689	4.38	rs10178956	-4.96	-4.14935	295	4.07998	4.5e-05	0.04885
AP1G1	GTExv8.ALL.Esophagus_Muscularis	16	rs7198834	4.1	rs11865456	-3.66	3.87827	429	-4.08027	4.5e-05	0.04885
ANKK1	GTExv8.ALL.Esophagus_Muscularis	11	rs12279103	-4.23	rs6589371	7.65	-3.96175	512	-4.12937	3.64e-05	0.04885
SHISA8	GTExv8.ALL.Heart_Atrial_Appendage	22	rs738248	-5.19	rs5758511	-6.02	-4.6417	342	5.03175	4.86e-07	0.00370624
RP11-252K23.2	GTExv8.ALL.Heart_Atrial_Appendage	16	rs4638613	4.94	rs8056345	8.63	4.43983	353	4.84036	1.3e-06	0.0049569
HIST1H2BD	GTExv8.ALL.Heart_Atrial_Appendage	6	rs2183947	-5.01	rs9379829	-5.41	-4.7022	663	4.71555	2.41e-06	0.00612622
BRE	GTExv8.ALL.Heart_Atrial_Appendage	2	rs4666014	-3.81	rs870968	3.49	1.60816	312	4.53073	5.88e-06	0.0112102
LRP1	GTExv8.ALL.Heart_Left_Ventricle	12	rs715948	5.99	rs11172113	-4.03	-5.80768	332	6.46266	1.03e-10	6.91027e-07
LY6G5C	GTExv8.ALL.Heart_Left_Ventricle	6	rs1144709	-4.67	rs1144709	-4.02	-4.672	242	4.672	2.98e-06	0.00666427
SHISA8	GTExv8.ALL.Heart_Left_Ventricle	22	rs738248	-5.19	rs5758511	-5.33	-4.6417	342	4.71397	2.43e-06	0.00666427
LYG1	GTExv8.ALL.Heart_Left_Ventricle	2	rs17022564	4.26	rs2290255	7.54	4.23261	312	4.4445	8.81e-06	0.0147766
TNFRSF13C	GTExv8.ALL.Heart_Left_Ventricle	22	rs738248	-5.19	rs5751229	-4.61	-2.8239	347	4.12854	3.65e-05	0.0345514
IST1	GTExv8.ALL.Heart_Left_Ventricle	16	rs7198834	4.1	rs8052358	-6.88	4.10038	400	-4.10038	4.12e-05	0.0345514
RP11-3B7.1	GTExv8.ALL.Heart_Left_Ventricle	3	rs4955418	3.42	rs3774800	-5.69	3.1861	271	-4.14261	3.43e-05	0.0345514
LY6G5B	GTExv8.ALL.Heart_Left_Ventricle	6	rs1144709	-4.67	rs521977	7.38	2.7537	242	4.2041	2.62e-05	0.0345514
FAM86B3P	GTExv8.ALL.Kidney_Cortex	8	rs2945861	-4.59	rs2948300	5.11	3.40745	327	4.04872	5.15e-05	0.0403965
FAM85B	GTExv8.ALL.Kidney_Cortex	8	rs2945861	-4.59	rs4840913	-3.92	1.69947	323	-4.02378	5.73e-05	0.0403965
EIF3KP1	GTExv8.ALL.Kidney_Cortex	5	rs3756583	-4.02	rs11952361	3.75	-3.6899	308	-3.9032	9.49e-05	0.04371
RP11-252K23.2	GTExv8.ALL.Kidney_Cortex	16	rs4638613	4.94	rs166013	5.13	3.9362	354	3.8371	0.000124	0.04371
RP11-252K23.2	GTExv8.ALL.Liver	16	rs4638613	4.94	rs8056345	8.12	4.43983	354	4.43983	9e-06	0.036846
LY6G5C	GTExv8.ALL.Lung	6	rs1144709	-4.67	rs1144709	-8.56	-4.672	241	5.6314	1.79e-08	0.000172789
RP11-252K23.2	GTExv8.ALL.Lung	16	rs4638613	4.94	rs2650408	12.1	4.27991	353	4.86827	1.13e-06	0.00545394
ANKK1	GTExv8.ALL.Lung	11	rs12279103	-4.23	rs754672	-8.45	3.36279	512	-4.68765	2.76e-06	0.00888076
TNPO1	GTExv8.ALL.Lung	5	rs11743222	-4.05	rs266421	3.79	-3.01973	357	-4.02388	5.72e-05	0.046817
DESI1	GTExv8.ALL.Lung	22	rs738248	-5.19	rs9607821	-5.37	-4.1958	308	4.1958	2.72e-05	0.046817
ELMO3	GTExv8.ALL.Lung	16	rs28421035	4.56	rs2233455	3.48	3.78967	195	4.09981	4.13e-05	0.046817
MICALL2	GTExv8.ALL.Lung	7	rs10807960	-4.1	rs12701834	4.37	2.19255	384	4.04125	5.32e-05	0.046817
AFF1	GTExv8.ALL.Lung	4	rs342467	-4.2	rs6840470	-4.21	3.31295	320	-4.20641	2.59e-05	0.046817
RP1L1	GTExv8.ALL.Lung	8	rs10095927	-4.41	rs6993841	6.03	4.21189	683	4.12225	3.75e-05	0.046817
RP5-821D11.7	GTExv8.ALL.Lung	22	rs738248	-5.19	rs9607821	-7.62	-4.1958	321	4.1043	4.06e-05	0.046817
XRCC6	GTExv8.ALL.Lung	22	rs738248	-5.19	rs7287010	4.71	-4.0198	308	-4.0198	5.82e-05	0.046817
CTD-2376I4.2	GTExv8.ALL.Lung	5	rs11743222	-4.05	rs16902297	4.24	-4.04763	339	-4.04763	5.17e-05	0.046817
CCDC134	GTExv8.ALL.Lung	22	rs738248	-5.19	rs7285782	9.59	2.8301	314	3.9784	6.94e-05	0.0486787
ZNF354B	GTExv8.ALL.Lung	5	rs6600988	4.07	rs7447547	6.51	3.61386	575	3.9741	7.06e-05	0.0486787
MICA	GTExv8.ALL.Minor_Salivary_Gland	6	rs1144709	-4.67	rs2263316	4.45	-3.2645	239	-4.585	4.55e-06	0.00778505
LY6G5B	GTExv8.ALL.Minor_Salivary_Gland	6	rs1144709	-4.67	rs1144709	-3.81	-4.672	241	4.672	2.98e-06	0.00778505
RP11-252K23.2	GTExv8.ALL.Minor_Salivary_Gland	16	rs4638613	4.94	rs8056345	6.71	4.43983	353	4.43983	9e-06	0.010266
DESI1	GTExv8.ALL.Minor_Salivary_Gland	22	rs738248	-5.19	rs5758511	-2.99	-4.6417	313	4.01638	5.91e-05	0.0355888
TPGS2	GTExv8.ALL.Minor_Salivary_Gland	18	rs500559	-4.21	rs4603639	-4.92	-3.8223	434	4.004	6.24e-05	0.0355888
RGS7BP	GTExv8.ALL.Minor_Salivary_Gland	5	rs271719	4.27	rs272634	4.76	4.0872	299	4.0835	4.44e-05	0.0355888
SNU13	GTExv8.ALL.Muscle_Skeletal	22	rs738248	-5.19	rs5758511	5.13	-4.6417	295	-5.359	8.37e-08	0.000774644
LYVE1	GTExv8.ALL.Muscle_Skeletal	11	rs4909945	-5.59	rs1863243	-4.29	-4.88093	572	5.09068	3.57e-07	0.00165202
NEMP1	GTExv8.ALL.Muscle_Skeletal	12	rs715948	5.99	rs34393899	5.57	-1.51127	327	-5.01049	5.43e-07	0.00167516
TMEM170A	GTExv8.ALL.Muscle_Skeletal	16	rs4638613	4.94	rs8050059	4.34	4.61394	345	4.61394	3.95e-06	0.00913931
RP11-252K23.2	GTExv8.ALL.Muscle_Skeletal	16	rs4638613	4.94	rs166013	7.88	3.93616	351	4.55288	5.29e-06	0.00979179
HIST1H2BD	GTExv8.ALL.Muscle_Skeletal	6	rs2183947	-5.01	rs9379829	-7.93	-4.7022	648	4.43718	9.11e-06	0.0120447
LY6G5C	GTExv8.ALL.Muscle_Skeletal	6	rs1144709	-4.67	rs1144709	-11.11	-4.672	242	4.46883	7.86e-06	0.0120447
ACO2	GTExv8.ALL.Muscle_Skeletal	22	rs738248	-5.19	rs2073167	5.69	-4.63221	279	-4.29013	1.79e-05	0.0187157
GPANK1	GTExv8.ALL.Muscle_Skeletal	6	rs1144709	-4.67	rs1144709	6.67	-4.672	242	-4.28634	1.82e-05	0.0187157
NOC4L	GTExv8.ALL.Muscle_Skeletal	12	rs7484577	3.37	rs7397057	-5.72	2.0631	306	-4.15842	3.2e-05	0.029616
LYG1	GTExv8.ALL.Muscle_Skeletal	2	rs17022564	4.26	rs11899745	7.29	4.06842	310	4.13046	3.62e-05	0.0304574
CYP2D6	GTExv8.ALL.Muscle_Skeletal	22	rs738248	-5.19	rs5751229	7.71	-2.8239	342	-4.09619	4.2e-05	0.0323925
CCDC134	GTExv8.ALL.Nerve_Tibial	22	rs738248	-5.19	rs738248	-5.18	-5.1944	311	4.95402	7.27e-07	0.00446124
DESI1	GTExv8.ALL.Nerve_Tibial	22	rs738248	-5.19	rs9607821	-7.28	-4.1958	305	4.98711	6.13e-07	0.00446124
TMEM170A	GTExv8.ALL.Nerve_Tibial	16	rs4638613	4.94	rs977987	7.08	3.95097	343	4.80501	1.55e-06	0.00518534
LY6G5C	GTExv8.ALL.Nerve_Tibial	6	rs1144709	-4.67	rs1144709	-6.02	-4.67205	241	4.78769	1.69e-06	0.00518534
RP11-252K23.2	GTExv8.ALL.Nerve_Tibial	16	rs4638613	4.94	rs2650408	12.21	4.27991	349	4.64316	3.43e-06	0.00841928
ANKK1	GTExv8.ALL.Nerve_Tibial	11	rs12279103	-4.23	rs10789942	-12.36	3.26002	513	-4.29084	1.78e-05	0.0364099
LYG1	GTExv8.ALL.Nerve_Tibial	2	rs17022564	4.26	rs6715321	10.2	4.06644	312	4.24152	2.22e-05	0.0389229
DDX51	GTExv8.ALL.Nerve_Tibial	12	rs7484577	3.37	rs12423631	9.39	-2.31877	313	-4.17346	3e-05	0.0460238
CTD-2376I4.2	GTExv8.ALL.Nerve_Tibial	5	rs11743222	-4.05	rs16902297	6.59	-4.05	336	-4.14	3.43e-05	0.0467738
DTD1	GTExv8.ALL.Nerve_Tibial	20	rs6112068	-4.36	rs6132084	-7.7	-4.35791	485	4.09939	4.14e-05	0.0469721
LY6G5B	GTExv8.ALL.Nerve_Tibial	6	rs1144709	-4.67	rs521977	8.53	2.75367	241	4.09555	4.21e-05	0.0469721
RPAP1	GTExv8.ALL.Nerve_Tibial	15	rs2274858	-4.07	rs2274858	12.48	-4.06827	361	-4.06827	4.74e-05	0.0484784
RP11-252K23.2	GTExv8.ALL.Pancreas	16	rs4638613	4.94	rs2650408	9.33	4.27991	352	4.80831	1.52e-06	0.010488
LY6G5C	GTExv8.ALL.Pituitary	6	rs1144709	-4.67	rs1144709	-5.53	-4.672	242	4.67205	2.98e-06	0.0192121
ARAP2	GTExv8.ALL.Pituitary	4	rs13139479	-3.76	rs1510646	4.4	-3.48082	485	-4.51918	6.21e-06	0.0200179
RP11-252K23.2	GTExv8.ALL.Pituitary	16	rs4638613	4.94	rs166013	8.63	3.93616	354	4.37499	1.21e-05	0.0260029
LY6G5B	GTExv8.ALL.Prostate	6	rs1144709	-4.67	rs1144709	-4.99	-4.672	241	5.2738	1.34e-07	0.000685276
RP11-252K23.2	GTExv8.ALL.Prostate	16	rs4638613	4.94	rs166013	8.8	3.93616	354	4.77414	1.8e-06	0.0046026
ORC4	GTExv8.ALL.Prostate	2	rs1424953	3.38	rs17218798	-4.56	-2.21794	329	4.2347	2.29e-05	0.0390369
RP5-821D11.7	GTExv8.ALL.Skin_Not_Sun_Exposed_Suprapubic	22	rs738248	-5.19	rs738140	-5.44	-5.04633	316	5.20995	1.89e-07	0.00196276
DESI1	GTExv8.ALL.Skin_Not_Sun_Exposed_Suprapubic	22	rs738248	-5.19	rs7287010	-5.49	-4.0198	303	4.96577	6.84e-07	0.00355167
LY6G5C	GTExv8.ALL.Skin_Not_Sun_Exposed_Suprapubic	6	rs1144709	-4.67	rs1144709	-7.06	-4.672	242	4.7432	2.1e-06	0.00545213
RP11-252K23.2	GTExv8.ALL.Skin_Not_Sun_Exposed_Suprapubic	16	rs4638613	4.94	rs8056345	11.13	4.43983	351	4.79133	1.66e-06	0.00545213
CENPM	GTExv8.ALL.Skin_Not_Sun_Exposed_Suprapubic	22	rs738248	-5.19	rs5758511	-5.26	-4.6417	335	4.6417	3.46e-06	0.00598868
PIEZO1	GTExv8.ALL.Skin_Not_Sun_Exposed_Suprapubic	16	rs7404987	3.79	rs8060693	4.09	-2.8886	406	-4.66307	3.12e-06	0.00598868
MICA	GTExv8.ALL.Skin_Not_Sun_Exposed_Suprapubic	6	rs1144709	-4.67	rs6919586	-9.28	0.8201	240	-4.5223	6.12e-06	0.00907946
DTD1	GTExv8.ALL.Skin_Not_Sun_Exposed_Suprapubic	20	rs6112068	-4.36	rs6132084	-9.72	-4.35791	484	4.35791	1.31e-05	0.0170054
LRP1	GTExv8.ALL.Skin_Sun_Exposed_Lower_leg	12	rs715948	5.99	rs11172113	-5.43	-5.80768	331	5.0912	3.56e-07	0.0020308
LY6G5C	GTExv8.ALL.Skin_Sun_Exposed_Lower_leg	6	rs1144709	-4.67	rs1144709	-9.6	-4.672	242	5.1411	2.73e-07	0.0020308
CENPM	GTExv8.ALL.Skin_Sun_Exposed_Lower_leg	22	rs738248	-5.19	rs738248	-5.59	-5.19444	335	4.99337	5.93e-07	0.00225518
RP11-252K23.2	GTExv8.ALL.Skin_Sun_Exposed_Lower_leg	16	rs4638613	4.94	rs8056345	11.86	4.43983	350	4.8041	1.55e-06	0.00442099
SREBF2	GTExv8.ALL.Skin_Sun_Exposed_Lower_leg	22	rs738248	-5.19	rs8140869	-3.76	-3.98814	320	4.66328	3.11e-06	0.00652215
MICA	GTExv8.ALL.Skin_Sun_Exposed_Lower_leg	6	rs1144709	-4.67	rs2263316	10.13	-3.2645	240	-4.6433	3.43e-06	0.00652215
RP5-821D11.7	GTExv8.ALL.Skin_Sun_Exposed_Lower_leg	22	rs738248	-5.19	rs9607821	-6.43	-4.19576	316	4.58002	4.65e-06	0.00757884
ZKSCAN8	GTExv8.ALL.Skin_Sun_Exposed_Lower_leg	6	rs2277103	4.68	rs6929559	3.29	1.3253	469	4.5218	6.13e-06	0.00874215
CCDC134	GTExv8.ALL.Skin_Sun_Exposed_Lower_leg	22	rs738248	-5.19	rs7285782	6.57	2.83011	309	4.43325	9.28e-06	0.00962505
ORC4	GTExv8.ALL.Skin_Sun_Exposed_Lower_leg	2	rs1424953	3.38	rs17218798	-8.64	-2.21794	326	4.44965	8.6e-06	0.00962505
RP1L1	GTExv8.ALL.Skin_Sun_Exposed_Lower_leg	8	rs10095927	-4.41	rs13277080	6.92	2.31863	679	4.4489	8.63e-06	0.00962505
DESI1	GTExv8.ALL.Skin_Sun_Exposed_Lower_leg	22	rs738248	-5.19	rs9607821	-6.7	-4.19576	303	4.40016	1.08e-05	0.0102681
LYG1	GTExv8.ALL.Skin_Sun_Exposed_Lower_leg	2	rs17022564	4.26	rs3792137	7.42	4.03201	312	4.35453	1.33e-05	0.0116723
CBR1	GTExv8.ALL.Skin_Sun_Exposed_Lower_leg	21	rs2835278	5	rs3787728	6.78	-2.4763	497	-4.2245	2.4e-05	0.0186347
CTD-2135J3.3	GTExv8.ALL.Skin_Sun_Exposed_Lower_leg	8	rs10095927	-4.41	rs6993841	4.49	4.21189	672	4.219	2.45e-05	0.0186347
DTD1	GTExv8.ALL.Skin_Sun_Exposed_Lower_leg	20	rs6112068	-4.36	rs6132084	-9.77	-4.35791	485	4.07001	4.7e-05	0.0316768
LY6G5B	GTExv8.ALL.Skin_Sun_Exposed_Lower_leg	6	rs1144709	-4.67	rs1144709	-8.75	-4.672	242	4.0692	4.72e-05	0.0316768
TEF	GTExv8.ALL.Skin_Sun_Exposed_Lower_leg	22	rs738248	-5.19	rs1883828	-4.23	-4.73632	255	4.0352	5.46e-05	0.0346073
PIEZO1	GTExv8.ALL.Skin_Sun_Exposed_Lower_leg	16	rs7404987	3.79	rs6500488	-4.37	-0.30827	406	-3.96996	7.19e-05	0.0409637
GIN1	GTExv8.ALL.Skin_Sun_Exposed_Lower_leg	5	rs3756583	-4.02	rs2432169	4.39	-3.97556	319	-3.95869	7.54e-05	0.0409637
Metazoa_SRP	GTExv8.ALL.Skin_Sun_Exposed_Lower_leg	15	rs12902022	4.55	rs2957037	6.43	-3.6834	274	-3.97494	7.04e-05	0.0409637
PLEKHA1	GTExv8.ALL.Skin_Sun_Exposed_Lower_leg	10	rs10082476	-4.54	rs7913140	8.85	-3.33607	613	-3.90346	9.48e-05	0.0491624
CBR1	GTExv8.ALL.Small_Intestine_Terminal_Ileum	21	rs2835278	5	rs6517322	-3.65	4.7661	510	-5.38419	7.28e-08	0.000307798
RP11-252K23.2	GTExv8.ALL.Small_Intestine_Terminal_Ileum	16	rs4638613	4.94	rs977987	7.3	3.951	352	5.1856	2.15e-07	0.00045451
CCDC134	GTExv8.ALL.Small_Intestine_Terminal_Ileum	22	rs738248	-5.19	rs17377643	-4.72	-3.98411	312	4.51305	6.39e-06	0.00900564
LYG1	GTExv8.ALL.Small_Intestine_Terminal_Ileum	2	rs17022564	4.26	rs1955393	7.32	3.988	312	4.26694	1.98e-05	0.0181804
LY6G5C	GTExv8.ALL.Small_Intestine_Terminal_Ileum	6	rs1144709	-4.67	rs1144709	-4.73	-4.672	242	4.24847	2.15e-05	0.0181804
RPAP1	GTExv8.ALL.Small_Intestine_Terminal_Ileum	15	rs2274858	-4.07	rs2274858	6.71	-4.06827	361	-4.06827	4.74e-05	0.0286296
ANKK1	GTExv8.ALL.Small_Intestine_Terminal_Ileum	11	rs12279103	-4.23	rs10891540	-5.34	3.2634	515	-4.07508	4.6e-05	0.0286296
PPIP5K2	GTExv8.ALL.Small_Intestine_Terminal_Ileum	5	rs3756583	-4.02	rs459760	-4.29	-3.18914	319	4.0154	5.93e-05	0.0299248
EIF3KP1	GTExv8.ALL.Small_Intestine_Terminal_Ileum	5	rs3756583	-4.02	rs7731395	5.31	-3.67145	309	-3.9988	6.37e-05	0.0299248
ANKK1	GTExv8.ALL.Spleen	11	rs12279103	-4.23	rs6589371	5.86	-3.96175	515	-4.885	1.03e-06	0.00646484
CYP21A2	GTExv8.ALL.Spleen	6	rs1144709	-4.67	rs1144709	5.09	-4.67205	188	-4.7706	1.84e-06	0.00646484
RP5-821D11.7	GTExv8.ALL.Spleen	22	rs738248	-5.19	rs7287010	-4.03	-4.01979	323	4.47549	7.62e-06	0.0163378
AC005306.3	GTExv8.ALL.Spleen	19	rs7254820	-3.14	rs12461737	4.37	-2.82824	381	-4.4328	9.3e-06	0.0163378
LY6G5B	GTExv8.ALL.Spleen	6	rs1144709	-4.67	rs521977	5.9	2.75367	241	4.2249	2.39e-05	0.0279909
RP11-252K23.2	GTExv8.ALL.Spleen	16	rs4638613	4.94	rs166013	8.26	3.93616	353	4.262	2.03e-05	0.0279909
RP11-252K23.2	GTExv8.ALL.Stomach	16	rs4638613	4.94	rs8056345	9.83	4.43983	354	4.8394	1.3e-06	0.0079053
TMEM170A	GTExv8.ALL.Stomach	16	rs4638613	4.94	rs13337069	4.01	4.3424	348	4.3424	1.41e-05	0.0428711
BTF3	GTExv8.ALL.Testis	5	rs11743222	-4.05	rs4515275	-3.74	0.18319	530	-4.66443	3.09e-06	0.0215614
SREBF2	GTExv8.ALL.Testis	22	rs738248	-5.19	rs1569451	-5.29	-4.7754	327	4.64448	3.41e-06	0.0215614
RP11-252K23.2	GTExv8.ALL.Thyroid	16	rs4638613	4.94	rs166013	13.95	3.93616	353	4.83642	1.32e-06	0.0160882
IST1	GTExv8.ALL.Thyroid	16	rs7198834	4.1	rs12445564	-4.51	4.03339	392	-4.51543	6.32e-06	0.0256761
ZNF140	GTExv8.ALL.Thyroid	12	rs10870514	4.75	rs2279314	-3.79	4.56151	178	-4.56151	5.08e-06	0.0256761
ZNF603P	GTExv8.ALL.Uterus	6	rs2277103	4.68	rs1150711	5.35	4.5885	463	4.5885	4.46e-06	0.0116189
RP11-252K23.2	GTExv8.ALL.Uterus	16	rs4638613	4.94	rs2650408	5.52	4.27991	354	4.45685	8.32e-06	0.0116189
RP11-252K23.2	GTExv8.ALL.Vagina	16	rs4638613	4.94	rs2650408	6.72	4.27991	355	4.85554	1.2e-06	0.0032268
DTD1	GTExv8.ALL.Vagina	20	rs6112068	-4.36	rs6132084	-4.78	-4.3579	484	4.3579	1.31e-05	0.0176129
PHACTR3	GTExv8.ALL.Vagina	20	rs236715	4.3	rs6100340	3.25	4.1579	548	4.1579	3.21e-05	0.024694
RP1L1	GTExv8.ALL.Vagina	8	rs10095927	-4.41	rs7005905	4.95	3.27577	685	4.0584	4.94e-05	0.024694
CTA-398F10.2	GTExv8.ALL.Vagina	8	rs2945861	-4.59	rs2976909	4	3.43972	484	4.1187	3.81e-05	0.024694
CTB-50L17.8	GTExv8.ALL.Vagina	19	rs243352	4	rs243352	-5.58	3.9983	391	-4.03268	5.51e-05	0.024694
RCN2	GTExv8.ALL.Vagina	15	rs4633676	4.46	rs2170998	3.48	-3.539	233	-3.7225	0.000197	0.0466734
GIN1	GTExv8.ALL.Vagina	5	rs3756583	-4.02	rs154355	3.94	-3.8293	319	-3.8321	0.000127	0.0466734
RPSA	GTExv8.ALL.Vagina	3	rs885067	3.93	rs3772146	-4.78	3.6832	424	-3.6832	0.00023	0.0466734
TOB2P1	GTExv8.ALL.Vagina	6	rs2277103	4.68	rs1233666	-4.42	1.6537	449	-3.67708	0.000236	0.0466734
HLA-C	GTExv8.ALL.Vagina	6	rs1144709	-4.67	rs2523578	4.21	2.6311	204	3.75089	0.000176	0.0466734
ZSCAN31	GTExv8.ALL.Vagina	6	rs2277103	4.68	rs1654774	4.06	3.3221	384	3.70135	0.000214	0.0466734
AF131215.9	GTExv8.ALL.Vagina	8	rs10095927	-4.41	rs12546366	4.8	4.15433	627	3.6695	0.000243	0.0466734
XXbac-BPG170G13.32	GTExv8.ALL.Vagina	6	rs1362126	-3.78	rs2523405	4.11	-3.6957	39	-3.69568	0.000219	0.0466734
RP11-252K23.2	GTExv8.ALL.Whole_Blood	16	rs4638613	4.94	rs8056345	9.85	4.43983	351	5.04371	4.57e-07	0.00400104
ANKK1	GTExv8.ALL.Whole_Blood	11	rs12279103	-4.23	rs10891549	-9.26	3.29233	506	-4.74227	2.11e-06	0.00923653
RP1-221C16.8	GTExv8.ALL.Whole_Blood	6	rs2183947	-5.01	rs4486004	-6.85	-4.6531	643	4.6285	3.68e-06	0.0107395
DESI1	GTExv8.ALL.Whole_Blood	22	rs738248	-5.19	rs9607821	-9.28	-4.1958	304	4.21837	2.46e-05	0.0352389
DOPEY2	GTExv8.ALL.Whole_Blood	21	rs2835278	5	rs4817775	4.64	2.7655	489	4.18471	2.86e-05	0.0352389
TMEM170A	GTExv8.ALL.Whole_Blood	16	rs4638613	4.94	rs729109	4.56	4.15765	345	4.15765	3.22e-05	0.0352389
RP5-821D11.7	GTExv8.ALL.Whole_Blood	22	rs738248	-5.19	rs9607821	-6.84	-4.1958	317	4.19576	2.72e-05	0.0352389
SETD4	GTExv8.ALL.Whole_Blood	21	rs2835278	5	rs2835216	4.59	4.6651	486	4.25489	2.09e-05	0.0352389
UFL1	GTExv8.ALL.Whole_Blood	6	rs11153082	4.57	rs1127175	5.54	4.04287	421	4.04287	5.28e-05	0.0426607
REV1	GTExv8.ALL.Whole_Blood	2	rs17022564	4.26	rs6715321	-7.16	4.06644	322	-4.06644	4.77e-05	0.0426607
SLC35C1	GTExv8.ALL.Whole_Blood	11	rs895722	-3.52	rs2666890	-5.97	-2.57223	389	4.03932	5.36e-05	0.0426607
ZBED4	GTExv8.ALL.Whole_Blood	22	rs11704238	3.86	rs7287579	6.61	3.3946	492	3.9782	6.94e-05	0.0433998
RPSA	GTExv8.ALL.Whole_Blood	3	rs885067	3.93	rs4016652	-11.34	3.30138	416	-3.9926	6.54e-05	0.0433998
RP5-1068E13.7	GTExv8.ALL.Whole_Blood	20	rs6112068	-4.36	rs7262320	4.64	3.4345	514	4.00469	6.21e-05	0.0433998
PLEKHA1	GTExv8.ALL.Whole_Blood	10	rs10082476	-4.54	rs10082476	6.89	-4.53993	614	-3.92268	8.76e-05	0.0462556
LYG1	GTExv8.ALL.Whole_Blood	2	rs17022564	4.26	rs1955393	9.33	3.98804	311	3.9144	9.06e-05	0.0462556
LY6G5B	GTExv8.ALL.Whole_Blood	6	rs1144709	-4.67	rs1144709	-8.1	-4.672	242	3.9028	9.51e-05	0.0462556
RP11-357P18.2	GTExv8.ALL.Whole_Blood	1	rs11119976	2.91	rs4844590	4.29	1.91427	358	3.92048	8.84e-05	0.0462556
MPND	GTExv8.ALL.Whole_Blood	19	rs243352	4	rs243352	-5.83	3.99829	369	-3.874	0.000107	0.0493045

## Sheet: Table S3
Table S3. FUSION identified 12 genes that were significant in the cross-tissue UTMOST analysis
Gene symbole	CHR	Number a	Tissues
TEF	22	1	Skin_Sun_Exposed_Lower_leg
RP5-821D11.7	22	6	Cells_EBV-transformed_lymphocytes, Lung, Skin_Not_Sun_Exposed_Suprapubic, Skin_Sun_Exposed_Lower_leg, Spleen, Whole_Blood
AC109826.1	2	3	Brain_Anterior_cingulate_cortex_BA24, Brain_Cortex, Breast_Mammary_Tissue
SREBF2	22	2	Skin_Sun_Exposed_Lower_leg, Testis
LINC00634	22	1	Brain_Cerebellum
LYG2	2	1	Colon_Transverse
XRCC6	22	1	Lung
CCDC134	22	9	Adipose_Subcutaneous, Adipose_Visceral_Omentum, Artery_Coronary, Artery_Tibial, Cells_Cultured_fibroblasts, Lung, Nerve_Tibial, Skin_Sun_Exposed_Lower_leg, Small_Intestine_Terminal_Ileum
SNU13	22	1	Muscle_Skeletal
REV1	2	2	Cells_Cultured_fibroblasts, Whole_Blood
EP300	22	1	Colon_Transverse
LYG1	2	14	Adrenal_Gland, Artery_Tibial, Brain_Cerebellum, Brain_Cortex, Brain_Hypothalamus, Cells_Cultured_fibroblasts, Cells_EBV-transformed_lymphocytes, Colon_Transverse, Heart_Left_Ventricle, Muscle_Skeletal, Nerve_Tibial, Skin_Sun_Exposed_Lower_leg, Small_Intestine_Terminal_Ileum, Whole_Blood
a The number of tissues with FDR corrected PFUSION ≤ 0.05.

## Sheet: Table S4
Table S4. The results of conditional and joint analysis
PANEL	Gene symbole	Ensembl ID	CHR	BEST.GWAS.ID	BEST.GWAS.Z	EQTL.ID	EQTL.Z	EQTL.GWAS.Z	NSNP	TWAS.Z	TWAS.P	FDR	JOINT	TOP.SNP.COR
GTExv8.ALL.Adipose_Subcutaneous	CCDC134	ENSG00000100147	22	rs738248	-5.19	rs9607821	-6.29	-4.1958	310	4.28291	1.84e-05	0.0494776	TRUE	-0.8
GTExv8.ALL.Adipose_Visceral_Omentum	CCDC134	ENSG00000100147	22	rs738248	-5.19	rs5758511	-4.03	-4.6417	312	4.55429	5.26e-06	0.0151155	TRUE	-0.7
GTExv8.ALL.Adrenal_Gland	LYG1	ENSG00000144214	2	rs17022564	4.26	rs6715321	5.05	4.06644	311	4.22671	2.37e-05	0.0270085	TRUE	0.47
GTExv8.ALL.Artery_Coronary	CCDC134	ENSG00000100147	22	rs738248	-5.19	rs17377643	-4.98	-3.9841	319	4.14742	3.36e-05	0.03843	TRUE	-0.81
GTExv8.ALL.Artery_Tibial	LYG1	ENSG00000144214	2	rs17022564	4.26	rs2290255	7.21	4.23261	312	4.12505	3.71e-05	0.035471	TRUE	0.43
	CCDC134	ENSG00000100147	22	rs738248	-5.19	rs2899345	-5.21	-3.72051	308	4.41005	1.03e-05	0.0135406	TRUE	-0.78
GTExv8.ALL.Brain_Anterior_cingulate_cortex_BA24	AC109826.1	ENSG00000226791	2	rs12615689	4.38	rs6542847	3.69	-3.6582	297	-4.38712	1.15e-05	0.0427915	TRUE	-0.76
GTExv8.ALL.Brain_Cerebellum	LYG1	ENSG00000144214	2	rs17022564	4.26	rs1955393	5.44	3.98804	312	4.45613	8.35e-06	0.00649714	TRUE	0.55
	LINC00634	ENSG00000205704	22	rs738248	-5.19	rs8140869	-5.92	-3.9881	345	4.46637	7.96e-06	0.00649714	TRUE	-0.59
GTExv8.ALL.Brain_Cortex	AC109826.1	ENSG00000226791	2	rs12615689	4.38	rs12615689	-4.73	4.37728	297	-4.71216	2.45e-06	0.0142379	TRUE	-0.95
	LYG1	ENSG00000144214	2	rs17022564	4.26	rs2290261	4.93	4.21456	312	4.21456	2.5e-05	0.0251375	TRUE	0.47
GTExv8.ALL.Brain_Hypothalamus	LYG1	ENSG00000144214	2	rs17022564	4.26	rs1955393	3.95	3.988	312	3.98804	6.66e-05	0.0362615	TRUE	0.49
GTExv8.ALL.Breast_Mammary_Tissue	AC109826.1	ENSG00000226791	2	rs12615689	4.38	rs13000014	5.18	4.26013	297	4.26013	2.04e-05	0.0345893	TRUE	0.6
GTExv8.ALL.Cells_Cultured_fibroblasts	REV1	ENSG00000135945	2	rs17022564	4.26	rs6715321	-7.72	4.06644	324	-4.12348	3.73e-05	0.0350688	TRUE	-0.44
	LYG1	ENSG00000144214	2	rs17022564	4.26	rs11899745	8.42	4.06842	312	3.95645	7.61e-05	0.0462957	FALSE	0.42
	CCDC134	ENSG00000100147	22	rs738248	-5.19	rs1799932	-6.29	-4.57422	315	4.70277	2.57e-06	0.00616383	TRUE	-0.72
GTExv8.ALL.Cells_EBV-transformed_lymphocytes	LYG1	ENSG00000144214	2	rs17022564	4.26	rs6715321	3.41	4.0664	312	4.0827	4.45e-05	0.033418	TRUE	0.53
	RP5-821D11.7	ENSG00000184068	22	rs738248	-5.19	rs7287010	-4.83	-4.0198	318	3.9612	7.46e-05	0.033418	TRUE	-0.73
GTExv8.ALL.Colon_Transverse	LYG1	ENSG00000144214	2	rs17022564	4.26	rs12464785	8.1	4.25894	312	4.12521	3.7e-05	0.0304384	TRUE	0.46
	LYG2	ENSG00000185674	2	rs12615689	4.38	rs3792137	-4.19	4.03201	302	-4.07627	4.58e-05	0.0304384	FALSE	-0.44
	EP300	ENSG00000100393	22	rs738140	-5.05	rs1883828	-3.56	-4.73632	271	4.75109	2.02e-06	0.00391628	TRUE	-0.63
GTExv8.ALL.Heart_Left_Ventricle	LYG1	ENSG00000144214	2	rs17022564	4.26	rs2290255	7.54	4.23261	312	4.4445	8.81e-06	0.0147766	TRUE	0.5
GTExv8.ALL.Lung	RP5-821D11.7	ENSG00000184068	22	rs738248	-5.19	rs9607821	-7.62	-4.1958	321	4.1043	4.06e-05	0.046817	TRUE	-0.77
	XRCC6	ENSG00000196419	22	rs738248	-5.19	rs7287010	4.71	-4.0198	308	-4.0198	5.82e-05	0.046817	FALSE	0.59
	CCDC134	ENSG00000100147	22	rs738248	-5.19	rs7285782	9.59	2.8301	314	3.9784	6.94e-05	0.0486787	FALSE	-0.75
GTExv8.ALL.Muscle_Skeletal	LYG1	ENSG00000144214	2	rs17022564	4.26	rs11899745	7.29	4.06842	310	4.13046	3.62e-05	0.0304574	TRUE	0.45
	SNU13	ENSG00000100138	22	rs738248	-5.19	rs5758511	5.13	-4.6417	295	-5.359	8.37e-08	0.000774644	TRUE	0.82
GTExv8.ALL.Nerve_Tibial	LYG1	ENSG00000144214	2	rs17022564	4.26	rs6715321	10.2	4.06644	312	4.24152	2.22e-05	0.0389229	TRUE	0.48
	CCDC134	ENSG00000100147	22	rs738248	-5.19	rs738248	-5.18	-5.1944	311	4.95402	7.27e-07	0.00446124	TRUE	-0.98
GTExv8.ALL.Skin_Not_Sun_Exposed_Suprapubic	RP5-821D11.7	ENSG00000184068	22	rs738248	-5.19	rs738140	-5.44	-5.04633	316	5.20995	1.89e-07	0.00196276	TRUE	-0.85
GTExv8.ALL.Skin_Sun_Exposed_Lower_leg	LYG1	ENSG00000144214	2	rs17022564	4.26	rs3792137	7.42	4.03201	312	4.35453	1.33e-05	0.0116723	TRUE	0.53
	SREBF2	ENSG00000198911	22	rs738248	-5.19	rs8140869	-3.76	-3.98814	320	4.66328	3.11e-06	0.00652215	TRUE	-0.78
	RP5-821D11.7	ENSG00000184068	22	rs738248	-5.19	rs9607821	-6.43	-4.19576	316	4.58002	4.65e-06	0.00757884	FALSE	-0.86
	CCDC134	ENSG00000100147	22	rs738248	-5.19	rs7285782	6.57	2.83011	309	4.43325	9.28e-06	0.00962505	FALSE	-0.87
	TEF	ENSG00000167074	22	rs738248	-5.19	rs1883828	-4.23	-4.73632	255	4.0352	5.46e-05	0.0346073	FALSE	-0.53
GTExv8.ALL.Small_Intestine_Terminal_Ileum	LYG1	ENSG00000144214	2	rs17022564	4.26	rs1955393	7.32	3.988	312	4.26694	1.98e-05	0.0181804	TRUE	0.51
	CCDC134	ENSG00000100147	22	rs738248	-5.19	rs17377643	-4.72	-3.98411	312	4.51305	6.39e-06	0.00900564	TRUE	-0.81
GTExv8.ALL.Spleen	RP5-821D11.7	ENSG00000184068	22	rs738248	-5.19	rs7287010	-4.03	-4.01979	323	4.47549	7.62e-06	0.0163378	TRUE	-0.64
GTExv8.ALL.Testis	SREBF2	ENSG00000198911	22	rs738248	-5.19	rs1569451	-5.29	-4.7754	327	4.64448	3.41e-06	0.0215614	TRUE	-0.83
GTExv8.ALL.Whole_Blood	REV1	ENSG00000135945	2	rs17022564	4.26	rs6715321	-7.16	4.06644	322	-4.06644	4.77e-05	0.0426607	TRUE	-0.42
	LYG1	ENSG00000144214	2	rs17022564	4.26	rs1955393	9.33	3.98804	311	3.9144	9.06e-05	0.0462556	FALSE	0.44
	RP5-821D11.7	ENSG00000184068	22	rs738248	-5.19	rs9607821	-6.84	-4.1958	317	4.19576	2.72e-05	0.0352389	TRUE	-0.72

## Sheet: Table S5
Table S5. MAGMA gene-based test identified 89 significant genes associated with migraine
Gene symbole	CHR	Ensemeble ID	START	STOP	NSNPS	NPARAM	N	ZSTAT	P	FDR
PRDM16	1	ENSG00000142611	2985732	3355185	2373	270	333711	6.1188	4.7129e-10	8.97195e-06
FBXO48	2	ENSG00000204923	68686551	68694390	18	8	333711	5.7305	5.006e-09	4.76496e-05
PHACTR1	6	ENSG00000112137	12717893	13288645	2291	135	333711	5.6039	1.0482e-08	6.65153e-05
STAT6	12	ENSG00000166888	57489191	57525922	114	33	333711	5.4376	2.7e-08	0.0001285
LRP1	12	ENSG00000123384	57522276	57607134	265	62	333711	5.1571	1.254e-07	0.000477448
MRVI1	11	ENSG00000072952	10594638	10715535	563	65	333711	4.8602	5.8643e-07	0.00186064
RP11-77K12.1	16	ENSG00000261717	75446582	75498604	327	25	333711	4.8245	7.0192e-07	0.00190892
CFDP1	16	ENSG00000153774	75327596	75467383	829	31	333711	4.741	1.0635e-06	0.00253073
AC110084.1	2	ENSG00000268656	27998851	28009186	29	16	333711	4.6975	1.317e-06	0.00278575
APLF	2	ENSG00000169621	68694693	68858004	676	32	333711	4.6104	2.0096e-06	0.00382568
HIST1H2BD	6	ENSG00000158373	26158349	26171577	39	19	333711	4.5259	3.0074e-06	0.00520472
TMEM170A	16	ENSG00000166822	75476952	75499395	162	27	333711	4.3426	7.0418e-06	0.0111712
MRC1	10	ENSG00000120586	18098352	18200091	52	24	333711	4.3197	7.8129e-06	0.0114411
DDX19B	16	ENSG00000157349	70323566	70369186	84	50	333711	4.2062	1.2986e-05	0.0166359
KCNK2	1	ENSG00000082482	215179118	215410436	995	55	333711	4.2007	1.3303e-05	0.0166359
CERS4	19	ENSG00000090661	8271620	8327305	318	63	333711	4.1881	1.4066e-05	0.0166359
FHOD3	18	ENSG00000134775	33877677	34360018	1886	175	333711	4.146	1.6916e-05	0.0166359
CTCF	16	ENSG00000102974	67596310	67673086	231	69	333711	4.1429	1.715e-05	0.0166359
HMCN2	9	ENSG00000148357	133046882	133309510	670	130	333711	4.1396	1.7394e-05	0.0166359
C15orf27	15	ENSG00000169758	76352178	76521462	646	80	333711	4.1141	1.9433e-05	0.0166359
BTBD9	6	ENSG00000183826	38136227	38607924	1945	139	333711	4.1139	1.945e-05	0.0166359
XKR6	8	ENSG00000171044	10753555	11058875	1719	72	333711	4.1113	1.9674e-05	0.0166359
TRIM31	6	ENSG00000204616	30070674	30080883	103	30	333711	4.1063	2.0099e-05	0.0166359
RERG	12	ENSG00000134533	15260717	15501609	789	64	333711	4.0827	2.2262e-05	0.0166797
SOX7	8	ENSG00000258724	10582909	10697357	813	34	333711	4.0806	2.2458e-05	0.0166797
ARAP2	4	ENSG00000047365	35949843	36246131	1218	99	333711	4.0613	2.4403e-05	0.0166797
PINX1	8	ENSG00000254093	10622473	10697394	577	33	333711	4.0574	2.4814e-05	0.0166797
ZEB2	2	ENSG00000169554	145141648	145282147	358	92	333711	4.0551	2.5056e-05	0.0166797
TRIM40	6	ENSG00000204614	30103885	30116512	155	17	333711	4.0518	2.5409e-05	0.0166797
SOX7	8	ENSG00000171056	10581278	10697357	823	34	333711	4.013	2.9973e-05	0.0190199
CHST6	16	ENSG00000183196	75510949	75529282	77	31	333711	3.9947	3.239e-05	0.0194314
KCNB1	20	ENSG00000158445	47980414	48099184	569	63	333711	3.9927	3.2663e-05	0.0194314
IST1	16	ENSG00000182149	71879899	71962913	301	41	333711	3.9544	3.8367e-05	0.0221331
PROKR1	2	ENSG00000169618	68870721	68882708	61	26	333711	3.895	4.9103e-05	0.0274933
NDUFAF1	15	ENSG00000137806	41679551	41694717	52	17	333711	3.8732	5.3699e-05	0.02907
ZNF19	16	ENSG00000157429	71498453	71598992	323	61	333711	3.8675	5.4973e-05	0.02907
AF165138.7	21	ENSG00000243440	15964251	16031142	316	40	333711	3.8438	6.0567e-05	0.0303785
ZPLD1	3	ENSG00000170044	101818088	102198685	1425	92	333711	3.8435	6.0639e-05	0.0303785
RBKS	2	ENSG00000171174	28004231	28113965	336	30	333711	3.7931	7.4382e-05	0.0358095
PAM	5	ENSG00000145730	102089685	102366809	987	56	333711	3.7814	7.7962e-05	0.0358095
ATXN1L	16	ENSG00000224470	71879894	71919171	121	31	333711	3.7767	7.9454e-05	0.0358095
RTF1	15	ENSG00000137815	41700606	41775761	265	36	333711	3.7758	7.9743e-05	0.0358095
ZNF821	16	ENSG00000102984	71893583	71929239	110	27	333711	3.7723	8.0885e-05	0.0358095
RP11-410N8.4	20	ENSG00000204393	31175281	31196695	95	28	333711	3.7522	8.7647e-05	0.0378202
AC074091.13	2	ENSG00000205334	27928653	27938599	32	16	333711	3.7472	8.94e-05	0.0378202
AP1G1	16	ENSG00000166747	71762913	71843104	320	40	333711	3.7196	9.9757e-05	0.0399369
MRPL33	2	ENSG00000243147	27994584	28210954	671	43	333711	3.699	0.00010824	0.0399369
THRA	17	ENSG00000126351	38214543	38250120	100	36	333711	3.6923	0.00011113	0.0399369
ERI1	8	ENSG00000104626	8859657	8974256	814	58	333711	3.6907	0.00011181	0.0399369
ABHD16A	6	ENSG00000204427	31654726	31671221	63	24	333711	3.6863	0.00011376	0.0399369
XXbac-BPG32J3.20	6	ENSG00000204422	31654739	31681849	105	34	333711	3.6859	0.00011393	0.0399369
SPRY2	13	ENSG00000136158	80910111	80915086	12	6	333711	3.6857	0.00011402	0.0399369
AF131215.5	8	ENSG00000215346	10983980	10987745	19	7	333711	3.6817	0.00011582	0.0399369
DRD2	11	ENSG00000149295	113280318	113346413	264	45	333711	3.6813	0.00011601	0.0399369
RRBP1	20	ENSG00000125844	17594323	17662940	288	66	333711	3.6792	0.00011698	0.0399369
HIST1H2AB	6	ENSG00000137259	26033320	26033796	7	5	333711	3.6781	0.00011748	0.0399369
ZNF701	19	ENSG00000167562	53059075	53090427	256	44	333711	3.6413	0.00013561	0.0449757
EIF5B	2	ENSG00000158417	99953816	100017789	222	37	333711	3.6363	0.00013829	0.0449757
AC040160.1	16	ENSG00000237102	67244251	67260930	37	15	333711	3.6343	0.00013939	0.0449757
UFL1	6	ENSG00000014123	96969471	97003152	97	32	333711	3.6224	0.00014592	0.0454217
RGS21	1	ENSG00000253148	192286122	192336415	175	34	333711	3.6224	0.00014594	0.0454217
FCHO2	5	ENSG00000157107	72251808	72386349	402	41	333711	3.6189	0.00014793	0.0454217
TERT	5	ENSG00000164362	1253262	1295184	142	65	333711	3.5972	0.00016086	0.0475414
SREBF2	22	ENSG00000198911	42229109	42303312	269	41	333711	3.5941	0.00016274	0.0475414
GNA15	19	ENSG00000060558	3136191	3163767	228	37	333711	3.5932	0.00016335	0.0475414
CSNK2B-LY6G5B-1181	6	ENSG00000263020	31633879	31641323	35	17	333711	3.5904	0.0001651	0.0475414
ADAMTS8	11	ENSG00000134917	130274820	130298888	118	40	333711	3.5869	0.00016732	0.0475414
RPAP1	15	ENSG00000103932	41809374	41836467	131	25	333711	3.5807	0.00017136	0.0479732
C20orf112	20	ENSG00000197183	31030862	31172876	451	59	333711	3.5735	0.00017611	0.0483958
ZIC2	13	ENSG00000043355	100634026	100639018	13	5	333711	3.5615	0.00018438	0.0483958
MGME1	20	ENSG00000125871	17949556	17971765	96	16	333711	3.5533	0.00019025	0.0483958
SLC35F3	1	ENSG00000183780	234040679	234460262	2237	183	333711	3.5526	0.00019072	0.0483958
RGS7BP	5	ENSG00000186479	63802084	63908139	382	56	333711	3.5491	0.00019327	0.0483958
RNF115	1	ENSG00000121848	145611036	145696218	216	33	333711	3.545	0.00019627	0.0483958
TRIM10	6	ENSG00000204613	30119722	30128711	84	13	333711	3.5442	0.00019691	0.0483958
FAM65A	16	ENSG00000039523	67552321	67580691	66	25	333711	3.5386	0.00020114	0.0483958
REV1	2	ENSG00000135945	100016938	100106497	317	28	333711	3.5384	0.00020125	0.0483958
ELMO3	16	ENSG00000102890	67233014	67237932	18	6	333711	3.5355	0.00020352	0.0483958
GIN1	5	ENSG00000145723	102421704	102455855	151	14	333711	3.5327	0.00020569	0.0483958
PTPRO	12	ENSG00000151490	15475331	15750333	1079	107	333711	3.5321	0.0002061	0.0483958
GOLT1B	12	ENSG00000111711	21654715	21671342	99	21	333711	3.5302	0.0002076	0.0483958
ZBED4	22	ENSG00000100426	50247490	50283726	211	23	333711	3.5291	0.00020846	0.0483958
CBR3	21	ENSG00000159231	37507210	37518864	69	12	333711	3.521	0.00021493	0.0491818
AP000688.1	21	ENSG00000268098	37402368	37417818	56	14	333711	3.516	0.00021907	0.0491818
HNRNPU	1	ENSG00000153187	245014468	245027844	31	14	333711	3.5095	0.0002245	0.0491818
NOL3	16	ENSG00000140939	67204057	67209643	14	9	333711	3.5084	0.00022539	0.0491818
DOPEY2	21	ENSG00000142197	37529080	37666572	759	76	333711	3.5075	0.00022613	0.0491818
RP11-529K1.3	16	ENSG00000260537	70333097	70400163	152	72	333711	3.505	0.00022832	0.0491818
CHAF1A	19	ENSG00000167670	4402659	4445015	185	35	333711	3.5031	0.00022993	0.0491818
START = start base position, STOP = end base position, hg19/GRCh37 build.

## Sheet: Table S6
Table S6. The results of Mendelian randomization analysis
PANEL	Exposure	Instruments	Outcome	Method	nsnp	b	se	lo_ci	up_ci	or	or_lci95	or_uci95	pval
Whole_Blood	REV1	rs6715321	MIGRAINE	Wald ratio	1	-0.301384	0.074115	-0.44665	-0.156119	0.739793	0.639768	0.855457	4.7736e-05
Cells_Cultured_fibroblasts	REV1	rs6761390	MIGRAINE	Wald ratio	1	-0.152388	0.0376904	-0.226261	-0.0785152	0.858655	0.79751	0.924488	5.27345e-05
Testis	SREBF2	rs5758605	MIGRAINE	Wald ratio	1	0.0915031	0.0436949	0.00586096	0.177145	1.09582	1.00588	1.1938	0.0362481
or = odds ratio.

## Sheet: Table S7
Table S7. The results of Bayesian colocalization analysis
Gene symbole	PANEL	Nsnps	PP.H0	PP.H1	PP.H2	PP.H3	PP.H4
REV1	Whole_Blood	2663	9.89427e-10	0.0328918	2.5725e-09	0.084636	0.882472
	Cells_Cultured_fibroblasts	2663	9.38495e-12	0.0409593	2.44008e-11	0.105641	0.8534
SREBF2	Skin_Sun_Exposed_Lower_leg	2517	0.00220767	0.00265332	0.120608	0.144223	0.730308
	Testis	2517	3.73246e-06	0.00226147	0.000203908	0.122672	0.874859
PP.H0 = posterior probability for no association. PP.H1 = posterior probability for association to trait 1 only. PP.H2 = posterior probability for association to trait 2 only. PP.H3 = posterior probability for distinct signal values. PP.H4 = posterior probability for shared signal values.
Bold values mean posterior probabilities PP.H4 > 0.75 and the genes probably shared the same signals of GWAS and eQTL.

## Sheet: Table S8 
Table S8. The functional pathway analysis of REV1-related genemania
Function	FDR	Genes in network	Genes in genome
postreplication repair	6.18423e-13	8	42
DNA synthesis involved in DNA repair	6.18423e-13	8	44
translesion synthesis	3.90637e-12	7	28
DNA polymerase activity	9.61175e-10	6	27
DNA biosynthetic process	8.09328e-09	8	153
nucleotidyltransferase activity	3.31051e-06	6	105
catalytic activity, acting on DNA	7.05083e-05	6	179
double-strand break repair	0.00687022	5	218
DNA recombination	0.00777019	5	229
recombinational repair	0.0207756	4	132
somatic diversification of immunoglobulins	0.0224416	3	43
somatic diversification of immune receptors	0.0345239	3	51
immunoglobulin production	0.0673297	3	67
regulation of response to DNA damage stimulus	0.0673297	4	194
cell cycle checkpoint	0.0721256	4	201

## Sheet: Table S9
Table S9. The functional pathway analysis of SREBF2-related genemania
Function	FDR	Genes in network	Genes in genome
sterol biosynthetic process	1.52351e-36	17	62
secondary alcohol biosynthetic process	1.52351e-36	17	62
cholesterol metabolic process	1.09393e-34	17	79
regulation of sterol biosynthetic process	1.31419e-33	15	42
regulation of cholesterol metabolic process	2.04024e-33	15	44
cholesterol biosynthetic process	2.04024e-33	15	44
sterol metabolic process	2.25086e-32	17	110
secondary alcohol metabolic process	4.44671e-32	17	115
alcohol biosynthetic process	3.68142e-31	17	130
regulation of alcohol biosynthetic process	1.09753e-30	15	65
steroid biosynthetic process	9.00776e-30	17	157
regulation of steroid biosynthetic process	1.00271e-29	15	75
organic hydroxy compound biosynthetic process	6.73578e-28	17	202
regulation of steroid metabolic process	6.8421e-28	15	98
steroid metabolic process	1.5103e-26	17	243
alcohol metabolic process	2.16431e-25	17	284
regulation of lipid biosynthetic process	1.23031e-24	15	159
regulation of lipid metabolic process	3.16429e-21	15	265
ER-nucleus signaling pathway	2.33904e-11	7	45
cellular response to sterol depletion	6.38928e-10	5	12
response to sterol depletion	9.88148e-10	5	13
positive regulation of transcription by RNA polymerase II	1.01335e-07	7	146
isoprenoid biosynthetic process	1.92646e-06	4	17
isoprenoid metabolic process	0.000109465	5	118
endoplasmic reticulum membrane	0.000215764	6	268
intrinsic component of endoplasmic reticulum membrane	0.00034553	5	151
microbody	0.00581764	4	123
integral component of endoplasmic reticulum membrane	0.0156911	3	52
RNA polymerase II cis-regulatory region sequence-specific DNA binding	0.0257493	3	62
maintenance of protein localization in endoplasmic reticulum	0.0318124	2	10
acyl-CoA metabolic process	0.039316	3	73
steroid binding	0.0446727	3	77
endoplasmic reticulum to Golgi vesicle-mediated transport	0.046766	3	79
intramolecular oxidoreductase activity, transposing C=C bonds	0.0485605	2	13
regulation of amyloid-beta clearance	0.0534721	2	14
cellular response to sterol	0.0534721	2	14
phospholipid biosynthetic process	0.0584137	4	241
vesicle cargo loading	0.0584137	2	15
thioester metabolic process	0.0663899	3	94
maintenance of location	0.0742782	4	261
